# Supplementary material for: Does scale matter? A systematic review of incorporating biological realism when predicting changes in species distributions
Source: PLoS One. 2018 Apr 13;13(4):e0194650. doi: 10.1371/journal.pone.0194650 (PMC5898710; doi:10.1371/journal.pone.0194650)
Supplement: S1 File — (XLSX) [file pone.0194650.s001.xlsx]

## Sheet: Metadata
Variable_name	Variable_description
all.record.ID	unique record number for analyses
AU	Author(s) full name(s)
TI	Document title
SO	Publication name
SN	International Standard Serial Number (ISSN)
PD	Publication date
PY	Publication year
VL	Volume
IS	Issue
SI	Special Issue (where applicable)
BP	Beginning page
EP	Ending page
AR	Article number (where applicable)
DI	Digital Object Identifier (DOI)
UT	Unique Article Identifier

## Sheet: S1
all.record.ID	AU	TI	SO	SN	PD	PY	VL	IS	SI	BP	EP	AR	DI	UT
1	Abril, S; Roura-Pascual, N; Oliveras, J; Gomez, C	Assessing the distribution of the Argentine ant using physiological data	ACTA OECOLOGICA-INTERNATIONAL JOURNAL OF ECOLOGY	1146-609X	SEP-OCT	2009	35	5		739	745		10.1016/j.actao.2009.07.005	WOS:000270748300026
2	Acevedo, P; Jimenez-Valverde, A; Melo-Ferreira, J; Real, R; Alves, PC	Parapatric species and the implications for climate change studies: a case study on hares in Europe	GLOBAL CHANGE BIOLOGY	1354-1013	MAY	2012	18	5		1509	1519		10.1111/j.1365-2486.2012.02655.x	WOS:000302543500004
3	Adams, Vanessa M.; Petty, Aaron M.; Douglas, Michael M.; Buckley, Yvonne M.; Ferdinands, Keith B.; Okazaki, Tomoko; Ko, Dongwook W.; Setterfield, Samantha A.	Distribution, demography and dispersal model of spatial spread of invasive plant populations with limited data	METHODS IN ECOLOGY AND EVOLUTION	2041-210X	2015-07-15	2015	6	7		782	794		10.1111/2041-210X.12392	WOS:000358083200005
4	Addison, A. L.; Powell, J. A.; Six, D. L.; Moore, M.; Bentz, B. J.	The role of temperature variability in stabilizing the mountain pine beetle-fungus mutualism	JOURNAL OF THEORETICAL BIOLOGY	0022-5193	2013-10-21	2013	335			40	50		10.1016/j.jtbi.2013.06.012	WOS:000324447600005
5	Addison, Audrey; Powell, James A.; Bentz, Barbara J.; Six, Diana L.	Integrating models to investigate critical phenological overlaps in complex ecological interactions: The mountain pine beetle-fungus symbiosis	JOURNAL OF THEORETICAL BIOLOGY	0022-5193	2015-03-07	2015	368			55	66		10.1016/j.jtbi.2014.12.011	WOS:000350076800005
6	Afkhami, Michelle E.; McIntyre, Patrick J.; Strauss, Sharon Y.	Mutualist-mediated effects on species' range limits across large geographic scales	ECOLOGY LETTERS	1461-023X	2015-10-14	2014	17	10		1265	1273		10.1111/ele.12332	WOS:000341883000009
7	Aguilar, M; Lado, C	Ecological niche models reveal the importance of climate variability for the biogeography of protosteloid amoebae	ISME JOURNAL	1751-7362	AUG	2012	6	8		1506	1514		10.1038/ismej.2012.12	WOS:000306495800006
8	Ahlers, Adam A.; Cotner, Lisa A.; Wolff, Patrick J.; Mitchell, Mark A.; Heske, Edward J.; Schooley, Robert L.	Summer Precipitation Predicts Spatial Distributions of Semiaquatic Mammals	PLOS ONE	1932-6203	2015-08-18	2015	10	8				e0135036	10.1371/journal.pone.0135036	WOS:000359666100020
9	Ai, Dexiecuo; Gravel, Dominique; Chu, Chengjin; Wang, Gang	Spatial Structures of the Environment and of Dispersal Impact Species Distribution in Competitive Metacommunities	PLOS ONE	1932-6203	2013-07-18	2013	8	7				e68927	10.1371/journal.pone.0068927	WOS:000324146200039
10	Alarcon, Diego; Cavieres, Lohengrin A.	In the Right Place at the Right Time: Habitat Representation in Protected Areas of South American Nothofagus-Dominated Plants after a Dispersal Constrained Climate Change Scenario	PLOS ONE	1932-6203	2015-03-18	2015	10	3				UNSP e0119952	10.1371/journal.pone.0119952	WOS:000352138500144
11	Albert, CH; Thuiller, W; Lavorel, S; Davies, ID; Garbolino, E	Land-use change and subalpine tree dynamics: colonization of Larix decidua in French subalpine grasslands	JOURNAL OF APPLIED ECOLOGY	0021-8901	APR	2008	45	2		659	669		10.1111/j.1365-2664.2007.01416.x	WOS:000254192500028
12	Allouche, O; Steinitz, O; Rotem, D; Rosenfeld, A; Kadmon, R	Incorporating distance constraints into species distribution models	JOURNAL OF APPLIED ECOLOGY	0021-8901	APR	2008	45	2		599	609		10.1111/j.1365-2664.2007.01445.x	WOS:000254192500022
13	Alsos, IG; Alm, T; Normand, S; Brochmann, C	Past and future range shifts and loss of diversity in dwarf willow (Salix herbacea L.) inferred from genetics, fossils and modelling	GLOBAL ECOLOGY AND BIOGEOGRAPHY	1466-822X	MAR	2009	18	2		223	239		10.1111/j.1466-8238.2008.00439.x	WOS:000263245200009
14	Alsos, IG; Ehrich, D; Thuiller, W; Eidesen, PB; Tribsch, A; Schonswetter, P; Lagaye, C; Taberlet, P; Brochmann, C	Genetic consequences of climate change for northern plants	PROCEEDINGS OF THE ROYAL SOCIETY B-BIOLOGICAL SCIENCES	0962-8452	2013-05-22	2012	279	1735		2042	2051		10.1098/rspb.2011.2363	WOS:000302779600022
15	Alter, S. Elizabeth; Meyer, Matthias; Post, Klaas; Czechowski, Paul; Gravlund, Peter; Gaines, Cork; Rosenbaum, Howard C.; Kaschner, Kristin; Turvey, Samuel T.; van der Plicht, Johannes; Shapiro, Beth; Hofreiter, Michael	Climate impacts on transocean dispersal and habitat in gray whales from the Pleistocene to 2100	MOLECULAR ECOLOGY	0962-1083	2015-04-15	2015	24	7		1510	1522		10.1111/mec.13121	WOS:000351631500009
16	Altermatt, F; Pajunen, VI; Ebert, D	Climate change affects colonization dynamics in a metacommunity of three Daphnia species	GLOBAL CHANGE BIOLOGY	1354-1013	JUN	2008	14	6		1209	1220		10.1111/j.1365-2486.2008.01588.x	WOS:000255707200002
17	Altwegg, R; Collingham, YC; Erni, B; Huntley, B	Density-dependent dispersal and the speed of range expansions	DIVERSITY AND DISTRIBUTIONS	1366-9516	JAN	2013	19	1		60	68		10.1111/j.1472-4642.2012.00943.x	WOS:000312534700006
18	Amarilla, Leonardo D.; Anton, Ana M.; Chiapella, Jorge O.; Manifesto, Maria M.; Angulo, Diego F.; Sosa, Victoria	Munroa argentina, a Grass of the South American Transition Zone, Survived the Andean Uplift, Aridification and Glaciations of the Quaternary	PLOS ONE	1932-6203	2015-06-25	2015	10	6				e0128559	10.1371/journal.pone.0128559	WOS:000356933800011
19	Amboni, MPM; Laffan, SW	The effect of species geographical distribution estimation methods on richness and phylogenetic diversity estimates	INTERNATIONAL JOURNAL OF GEOGRAPHICAL INFORMATION SCIENCE	1365-8816		2012	26	11	SI	2097	2109		10.1080/13658816.2012.717627	WOS:000311086500006
20	Ameztegui, Aitor; Coll, Lluis	Unraveling the role of light and biotic interactions on seedling performance of four Pyrenean species along environmental gradients	FOREST ECOLOGY AND MANAGEMENT	0378-1127	2013-09-01	2013	303			25	34		10.1016/j.foreco.2013.04.011	WOS:000321405600004
21	Anciaes, M; Peterson, AT	Climate change effects on neotropical manakin diversity based on ecological niche modeling	CONDOR	0010-5422	NOV	2006	108	4		778	791		10.1650/0010-5422(2006)108[778:CCEONM]2.0.CO;2	WOS:000241976200004
22	Anderson, BJ; Akcakaya, HR; Araujo, MB; Fordham, DA; Martinez-Meyer, E; Thuiller, W; Brook, BW	Dynamics of range margins for metapopulations under climate change	PROCEEDINGS OF THE ROYAL SOCIETY B-BIOLOGICAL SCIENCES	0962-8452	2013-04-22	2009	276	1661		1415	1420		10.1098/rspb.2008.1681	WOS:000264351900004
23	Anderson, BJ; Bai, YX; Thomas, CD; Oxford, GS	Predicting range overlap in two closely related species of spiders	INSECT CONSERVATION AND DIVERSITY	1752-458X	MAY	2009	2	2		135	141		10.1111/j.1752-4598.2009.00051.x	WOS:000265226300008
24	Anderson, RP; Raza, A	The effect of the extent of the study region on GIS models of species geographic distributions and estimates of niche evolution: preliminary tests with montane rodents (genus Nephelomys) in Venezuela	JOURNAL OF BIOGEOGRAPHY	0305-0270	JUL	2010	37	7		1378	1393		10.1111/j.1365-2699.2010.02290.x	WOS:000278923500018
25	Aragon, P; Rodriguez, MA; Olalla-Tarraga, MA; Lobo, JM	Predicted impact of climate change on threatened terrestrial vertebrates in central Spain highlights differences between endotherms and ectotherms	ANIMAL CONSERVATION	1367-9430	AUG	2010	13	4		363	373		10.1111/j.1469-1795.2009.00343.x	WOS:000280365900007
26	Aragon, P; Sanchez-Fernandez, D	Can we disentangle predator-prey interactions from species distributions at a macro-scale? A case study with a raptor species	OIKOS	0030-1299	JAN	2013	122	1		64	72		10.1111/j.1600-0706.2012.20348.x	WOS:000313748800006
27	Araujo, MB; Luoto, M	The importance of biotic interactions for modelling species distributions under climate change	GLOBAL ECOLOGY AND BIOGEOGRAPHY	1466-822X	NOV	2007	16	6		743	753		10.1111/j.1466-8238.2007.00359.x	WOS:000250262900007
28	Araujo, Miguel B.; Rozenfeld, Alejandro	The geographic scaling of biotic interactions	ECOGRAPHY	0906-7590	2015-05-14	2014	37	5		406	415		10.1111/j.1600-0587.2013.00643.x	WOS:000335400600001
29	Araujo, Rita M.; Serrao, Ester A.; Sousa-Pinto, Isabel; Aberg, Per	Spatial and Temporal Dynamics of Fucoid Populations (Ascophyllum nodosum and Fucus serratus): A Comparison between Central and Range Edge Populations	PLOS ONE	1932-6203	2014-03-20	2014	9	3				e92177	10.1371/journal.pone.0092177	WOS:000333352800078
30	Arribas, P; Abellan, P; Velasco, J; Bilton, DT; Millan, A; Sanchez-Fernandez, D	Evaluating drivers of vulnerability to climate change: a guide for insect conservation strategies	GLOBAL CHANGE BIOLOGY	1354-1013	JUL	2012	18	7		2135	2146		10.1111/j.1365-2486.2012.02691.x	WOS:000304820300005
31	Assis, J.; Serrao, E. A.; Claro, B.; Perrin, C.; Pearson, G. A.	Climate-driven range shifts explain the distribution of extant gene pools and predict future loss of unique lineages in a marine brown alga	MOLECULAR ECOLOGY	0962-1083	2015-06-14	2014	23	11		2797	2810		10.1111/mec.12772	WOS:000337587700012
32	Atkins, KE; Travis, JMJ	Local adaptation and the evolution of species' ranges under climate change	JOURNAL OF THEORETICAL BIOLOGY	0022-5193	2013-10-07	2010	266	3		449	457		10.1016/j.jtbi.2010.07.014	WOS:000281619200012
33	Avila-Jimenez, ML; Coulson, SJ; Solhoy, T; Sjoblom, A	Overwintering of terrestrial Arctic arthropods: the fauna of Svalbard now and in the future	POLAR RESEARCH	0800-0395	APR	2010	29	1		127	137		10.1111/j.1751-8369.2009.00141.x	WOS:000276036200012
34	Ayllon, Daniel; Nicola, Graciela G.; Elvira, Benigno; Parra, Irene; Almodovar, Ana	Thermal Carrying Capacity for a Thermally-Sensitive Species at the Warmest Edge of Its Range	PLOS ONE	1932-6203	2013-11-25	2013	8	11				e81354	10.1371/journal.pone.0081354	WOS:000327543500086
35	Bacles, Cecile F. E.	Pollen, wind and fire: how to investigate genetic effects of disturbance-induced change in forest trees	MOLECULAR ECOLOGY	0962-1083	2015-01-14	2014	23	1		20	22		10.1111/mec.12569	WOS:000330950900003
36	Bahn, V; McGill, BJ	Can niche-based distribution models outperform spatial interpolation?	GLOBAL ECOLOGY AND BIOGEOGRAPHY	1466-822X	NOV	2007	16	6		733	742		10.1111/j.1466-8238.2007.00331.x	WOS:000250262900006
37	Balbontin, J; Negro, JJ; Sarasola, JH; Ferrero, JJ; Rivera, D	Land-use changes may explain the recent range expansion of the Black-shouldered Kite Elanus caeruleus in southern Europe	IBIS	0019-1019	OCT	2008	150	4		707	716		10.1111/j.1474-919X.2008.00845.x	WOS:000259524900005
38	Ball-Damerow, Joan E.; M'Gonigle, Leithen K.; Resh, Vincent H.	Changes in occurrence, richness, and biological traits of dragonflies and damselflies (Odonata) in California and Nevada over the past century	BIODIVERSITY AND CONSERVATION	0960-3115	2015-07-14	2014	23	8		2107	2126		10.1007/s10531-014-0707-5	WOS:000338237500015
39	Baltensperger, A. P.; Huettmann, F.	Predicted Shifts in Small Mammal Distributions and Biodiversity in the Altered Future Environment of Alaska: An Open Access Data and Machine Learning Perspective	PLOS ONE	1932-6203	2015-07-24	2015	10	7				e0132054	10.1371/journal.pone.0132054	WOS:000358622000021
40	Bannerman, JA; Gillespie, DR; Roitberg, BD	The impacts of extreme and fluctuating temperatures on trait-mediated indirect aphid-parasitoid interactions	ECOLOGICAL ENTOMOLOGY	0307-6946	AUG	2011	36	4		490	498		10.1111/j.1365-2311.2011.01292.x	WOS:000292689900011
41	Baras, E; Ginanjar, R; Ahmad, M; Permana, A; Priyadi, A; Legendre, M; Pouyaud, L; Slembrouck, J	Biology and culture of the clown loach Chromobotia macracanthus (Cypriniformes, Cobitidae): 4-Thermal biology of embryos and larvae	AQUATIC LIVING RESOURCES	0990-7440	APR	2012	25	2		131	142		10.1051/alr/2012012	WOS:000306431800004
42	Barbet-Massin, M; Jiguet, F	Back from a Predicted Climatic Extinction of an Island Endemic: A Future for the Corsican Nuthatch	PLOS ONE	1932-6203	2013-03-25	2011	6	3				e18228	10.1371/journal.pone.0018228	WOS:000288813900054
43	Barbet-Massin, M; Thuiller, W; Jiguet, F	The fate of European breeding birds under climate, land-use and dispersal scenarios	GLOBAL CHANGE BIOLOGY	1354-1013	MAR	2012	18	3		881	890		10.1111/j.1365-2486.2011.02552.x	WOS:000300671600007
44	Barbet-Massin, M; Walther, BA; Thuiller, W; Rahbek, C; Jiguet, F	Potential impacts of climate change on the winter distribution of Afro-Palaearctic migrant passerines	BIOLOGY LETTERS	1744-9561	2013-04-23	2009	5	2		248	251		10.1098/rsbl.2008.0715	WOS:000264371900031
45	Barker, Nicole K. S.; Cumming, Steven G.; Darveau, Marcel	Models to predict the distribution and abundance of breeding ducks in Canada	AVIAN CONSERVATION AND ECOLOGY	1712-6568	2015-12-14	2014	9	2				7	10.5751/ACE-00699-090207	WOS:000347923600008
46	Barrows, Cameron W.; Fisher, Mark	Past, present and future distributions of a local assemblage of congeneric lizards in southern California	BIOLOGICAL CONSERVATION	0006-3207	2015-12-14	2014	180			97	107		10.1016/j.biocon.2014.09.042	WOS:000346211700010
47	Barwell, Louise J.; Azaele, Sandro; Kunin, William E.; Isaac, Nick J. B.	Can coarse-grain patterns in insect atlas data predict local occupancy?	DIVERSITY AND DISTRIBUTIONS	1366-9516	2015-08-14	2014	20	8		895	907		10.1111/ddi.12203	WOS:000339485200004
48	Baselga, A; Araujo, MB	Do community-level models describe community variation effectively?	JOURNAL OF BIOGEOGRAPHY	0305-0270	OCT	2010	37	10		1842	1850		10.1111/j.1365-2699.2010.02341.x	WOS:000282183900002
49	Baselga, A; Araujo, MB	Individualistic vs community modelling of species distributions under climate change	ECOGRAPHY	0906-7590	FEB	2009	32	1		55	65		10.1111/j.1600-0587.2009.05856.x	WOS:000264880300007
50	Baselga, A; Lobo, JM; Svenning, JC; Araujo, MB	Global patterns in the shape of species geographical ranges reveal range determinants	JOURNAL OF BIOGEOGRAPHY	0305-0270	APR	2012	39	4		760	771		10.1111/j.1365-2699.2011.02612.x	WOS:000301707800014
51	Baselga, A; Recuero, E; Parra-Olea, G; Garcia-Paris, M	Phylogenetic patterns in zopherine beetles are related to ecological niche width and dispersal limitation	MOLECULAR ECOLOGY	0962-1083	DEC	2011	20	23		5060	5073		10.1111/j.1365-294X.2011.05342.x	WOS:000297915700020
52	Bateman, BL; VanDerWal, J; Williams, SE; Johnson, CN	Biotic interactions influence the projected distribution of a specialist mammal under climate change	DIVERSITY AND DISTRIBUTIONS	1366-9516	SEP	2012	18	9		861	872		10.1111/j.1472-4642.2012.00922.x	WOS:000307389600002
53	Bateman, Brooke L.; Murphy, Helen T.; Reside, April E.; Mokany, Karel; VanDerWal, Jeremy	Appropriateness of full-, partial- and no-dispersal scenarios in climate change impact modelling	DIVERSITY AND DISTRIBUTIONS	1366-9516	2015-10-13	2013	19	10		1224	1234		10.1111/ddi.12107	WOS:000324019000002
54	Beauregard, Frieda; de Blois, Sylvie	Beyond a Climate-Centric View of Plant Distribution: Edaphic Variables Add Value to Distribution Models	PLOS ONE	1932-6203	2014-03-21	2014	9	3				e92642	10.1371/journal.pone.0092642	WOS:000333355300110
55	Beckage, B; Osborne, B; Gavin, DG; Pucko, C; Siccama, T; Perkins, T	A rapid upward shift of a forest ecotone during 40 years of warming in the Green Mountains of Vermont	PROCEEDINGS OF THE NATIONAL ACADEMY OF SCIENCES OF THE UNITED STATES OF AMERICA	0027-8424	2013-03-18	2008	105	11		4197	4202		10.1073/pnas.0708921105	WOS:000254263300024
56	Belik, V. P.	TRANSFORMATION OF THE AVIFAUNA ON THE ABKHAZIAN COAST OF THE CAUCASUS, ITS POSSIBLE REASONS AND MECHANISMS	ZOOLOGICHESKY ZHURNAL	0044-5134	2015-06-15	2015	94	6		681	700		10.7868/S0044513415060057	WOS:000358557400007
57	Bell, David M.; Bradford, John B.; Lauenroth, William K.	Mountain landscapes offer few opportunities for high-elevation tree species migration	GLOBAL CHANGE BIOLOGY	1354-1013	2015-05-14	2014	20	5		1441	1451		10.1111/gcb.12504	WOS:000334361000007
58	Bell, Karen L.; Heard, Tim A.; Manion, Glenn; Ferrier, Simon; van Klinken, Rieks D.	The role of geography and environment in species turnover: phytophagous arthropods on a Neotropical legume	JOURNAL OF BIOGEOGRAPHY	0305-0270	2015-09-13	2013	40	9		1755	1766		10.1111/jbi.12102	WOS:000322981900011
59	Bell, RC; Parra, JL; Tonione, M; Hoskin, CJ; Mackenzie, JB; Williams, SE; Moritz, C	Patterns of persistence and isolation indicate resilience to climate change in montane rainforest lizards	MOLECULAR ECOLOGY	0962-1083	JUN	2010	19	12		2531	2544		10.1111/j.1365-294X.2010.04676.x	WOS:000278624000014
60	Beltramino, Ariel A.; Vogler, Roberto E.; Gutierrez Gregoric, Diego E.; Rumi, Alejandra	Impact of climate change on the distribution of a giant land snail from South America: predicting future trends for setting conservation priorities on native malacofauna	CLIMATIC CHANGE	0165-0009	2015-08-15	2015	131	4		621	633		10.1007/s10584-015-1405-3	WOS:000358179400012
61	Bennett, Joanne M.; Clarke, Rohan H.; Thomson, James R.; Mac Nally, Ralph	Variation in abundance of nectarivorous birds: does a competitive despot interfere with flower tracking?	JOURNAL OF ANIMAL ECOLOGY	0021-8790	2015-11-14	2014	83	6		1531	1541		10.1111/1365-2656.12245	WOS:000344339500029
62	Berger, Joel; Schaller, George B.; Cheng, Ellen; Kang, Aili; Krebs, Michael; Li, Lishu; Hebblewhite, Mark	Legacies of Past Exploitation and Climate affect Mammalian Sexes Differently on the Roof of theWorld-The Case of Wild Yaks	SCIENTIFIC REPORTS	2045-2322	2015-03-02	2015	5					8676	10.1038/srep08676	WOS:000350300300021
63	Bernardo, J; Ossola, RJ; Spotila, J; Crandall, KA	Interspecies physiological variation as a tool for cross-species assessments of global warming-induced endangerment: validation of an intrinsic determinant of macroecological and phylogeographic structure	BIOLOGY LETTERS	1744-9561	2013-12-22	2007	3	6		695	698		10.1098/rsbl.2007.0259	WOS:000250903400030
64	Bertelsmeier, Cleo; Courchamp, Franck	Future ant invasions in France	ENVIRONMENTAL CONSERVATION	0376-8929	2015-06-14	2014	41	2		217	228		10.1017/S0376892913000556	WOS:000335415400013
65	Bertelsmeier, Cleo; Guenard, Benoit; Courchamp, Franck	Climate Change May Boost the Invasion of the Asian Needle Ant	PLOS ONE	1932-6203	2013-10-04	2013	8	10				e75438	10.1371/journal.pone.0075438	WOS:000325489100046
66	Bertelsmeier, Cleo; Luque, Gloria M.; Courchamp, Franck	Increase in Quantity and Quality of Suitable Areas for Invasive Species as Climate Changes	CONSERVATION BIOLOGY	0888-8892	2015-12-13	2013	27	6		1458	1467		10.1111/cobi.12093	WOS:000327564300034
67	Bertrand, R; Perez, V; Gegout, JC	Disregarding the edaphic dimension in species distribution models leads to the omission of crucial spatial information under climate change: the case of Quercus pubescens in France	GLOBAL CHANGE BIOLOGY	1354-1013	AUG	2012	18	8		2648	2660		10.1111/j.1365-2486.2012.02679.x	WOS:000306228300025
68	Berzitis, Emily A.; Minigan, Jordan N.; Hallett, Rebecca H.; Newman, Jonathan A.	Climate and host plant availability impact the future distribution of the bean leaf beetle (Cerotoma trifurcata)	GLOBAL CHANGE BIOLOGY	1354-1013	2015-09-14	2014	20	9		2778	2792		10.1111/gcb.12557	WOS:000340287300009
69	Besancenot, JP; Thibaudon, M	Climate change and pollination	REVUE DES MALADIES RESPIRATOIRES	0761-8425	DEC	2012	29	10		1238	1253		10.1016/j.rmr.2012.07.007	WOS:000313371600006
70	Bewick, Sharon; Stuble, Katharine L.; Lessard, Jean-Phillipe; Dunn, Robert R.; Adler, Frederick R.; Sanders, Nathan J.	Predicting future coexistence in a North American ant community	ECOLOGY AND EVOLUTION	2045-7758	2015-05-14	2014	4	10		1804	1819		10.1002/ece3.1048	WOS:000336491600007
71	Binder, MD; Ellis, CJ	Conservation of the rare British lichen Vulpicida pinastri: changing climate, habitat loss and strategies for mitigation	LICHENOLOGIST	0024-2829		2008	40			63	79		10.1017/S0024282908007275	WOS:000254043900006
72	Bitume, E. V.; Bonte, D.; Ronce, O.; Olivieri, I.; Nieberding, C. M.	Dispersal distance is influenced by parental and grand-parental density	PROCEEDINGS OF THE ROYAL SOCIETY B-BIOLOGICAL SCIENCES	0962-8452	2014-09-07	2014	281	1790				20141061	10.1098/rspb.2014.1061	WOS:000341092700014
73	Blach-Overgaard, A; Svenning, JC; Dransfield, J; Greve, M; Balslev, H	Determinants of palm species distributions across Africa: the relative roles of climate, non-climatic environmental factors, and spatial constraints	ECOGRAPHY	0906-7590	APR	2010	33	2		380	391		10.1111/j.1600-0587.2010.06273.x	WOS:000279073000020
74	Blackwood, Christopher B.; Smemo, Kurt A.; Kershner, Mark W.; Feinstein, Larry M.; Valverde-Barrantes, Oscar J.	Decay of ecosystem differences and decoupling of tree community-soil environment relationships at ecotones	ECOLOGICAL MONOGRAPHS	0012-9615	2015-08-13	2013	83	3		403	417		10.1890/12-1513.1	WOS:000322113400006
75	Blatrix, Rumsais; McKey, Doyle; Born, Celine	Consequences of past climate change for species engaged in obligatory interactions	COMPTES RENDUS GEOSCIENCE	1631-0713	JUL-AUG 2013	2013	345	2015-07-08		306	315		10.1016/j.crte.2013.03.006	WOS:000327002800006
76	Bled, Florent; Nichols, James D.; Altwegg, Res	Dynamic occupancy models for analyzing species' range dynamics across large geographic scales	ECOLOGY AND EVOLUTION	2045-7758	2015-12-13	2013	3	15		4896	4909		10.1002/ece3.858	WOS:000327961500005
77	Bocedi, G; Pe'er, G; Heikkinen, RK; Matsinos, Y; Travis, JMJ	Projecting species' range expansion dynamics: sources of systematic biases when scaling up patterns and processes	METHODS IN ECOLOGY AND EVOLUTION	2041-210X	DEC	2012	3	6		1008	1018		10.1111/j.2041-210X.2012.00235.x	WOS:000312462000007
78	Bocedi, Greta; Palmer, Stephen C. F.; Pe'er, Guy; Heikkinen, Risto K.; Matsinos, Yiannis G.; Watts, Kevin; Travis, Justin M. J.	RangeShifter: a platform for modelling spatial eco-evolutionary dynamics and species' responses to environmental changes	METHODS IN ECOLOGY AND EVOLUTION	2041-210X	2015-04-14	2014	5	4		388	396		10.1111/2041-210X.12162	WOS:000334037100011
79	Bocedi, Greta; Zurell, Damaris; Reineking, Bjoern; Travis, Justin M. J.	Mechanistic modelling of animal dispersal offers new insights into range expansion dynamics across fragmented landscapes	ECOGRAPHY	0906-7590	2015-12-14	2014	37	12		1240	1253		10.1111/ecog.01041	WOS:000345849400009
80	Boerger, Luca; Nudds, Thomas D.	Fire, humans, and climate: modeling distribution dynamics of boreal forest waterbirds	ECOLOGICAL APPLICATIONS	1051-0761	2015-01-14	2014	24	1		121	141		10.1890/12-1683.1	WOS:000329836900012
81	Bogan, MT; Boersma, KS	Aerial dispersal of aquatic invertebrates along and away from arid-land streams	FRESHWATER SCIENCE	2161-9565	DEC	2012	31	4		1131	1144		10.1899/12-066.1	WOS:000311266300011
82	Bohrer, G; Katul, GG; Nathan, R; Walko, RL; Avissar, R	Effects of canopy heterogeneity, seed abscission and inertia on wind-driven dispersal kernels of tree seeds	JOURNAL OF ECOLOGY	0022-0477	JUL	2008	96	4		569	580		10.1111/j.1365-2745.2008.01368.x	WOS:000256635800002
83	Boisvert-Marsh, Laura; Perie, Catherine; de Blois, Sylvie	Shifting with climate? Evidence for recent changes in tree species distribution at high latitudes	ECOSPHERE	2150-8925	2015-07-14	2014	5	7				83	10.1890/ES14-00111.1	WOS:000345096600006
84	Bond, N; Thomson, J; Reich, P; Stein, J	Using species distribution models to infer potential climate change-induced range shifts of freshwater fish in south-eastern Australia	MARINE AND FRESHWATER RESEARCH	1323-1650		2011	62	9		1043	1061		10.1071/MF10286	WOS:000295083900006
85	Booth, T. H.; Broadhurst, L. M.; Pinkard, E.; Prober, S. M.; Dillon, S. K.; Bush, D.; Pinyopusarerk, K.; Doran, J. C.; Ivkovich, M.; Young, A. G.	Native forests and climate change: Lessons from eucalypts	FOREST ECOLOGY AND MANAGEMENT	0378-1127	2015-07-01	2015	347			18	29		10.1016/j.foreco.2015.03.002	WOS:000354579600002
86	Borer, M; Arrigo, N; Buerki, S; Naisbit, RE; Alvarez, N	Climate oscillations and species interactions: large-scale congruence but regional differences in the phylogeographic structures of an alpine plant and its monophagous insect	JOURNAL OF BIOGEOGRAPHY	0305-0270	AUG	2012	39	8		1487	1498		10.1111/j.1365-2699.2012.02703.x	WOS:000306511100011
87	Bosch, Jaime; Mardones, Fernando; Perez, Andres; de la Torre, Ana; Jesus Munoz, Maria	A maximum entropy model for predicting wild boar distribution in Spain	SPANISH JOURNAL OF AGRICULTURAL RESEARCH	1695-971X	2015-12-14	2014	12	4		984	999		10.5424/sjar/2014124-5717	WOS:000346393700011
88	Boulangeat, Isabelle; Georges, Damien; Thuiller, Wilfried	FATE-HD: a spatially and temporally explicit integrated model for predicting vegetation structure and diversity at regional scale	GLOBAL CHANGE BIOLOGY	1354-1013	2015-07-14	2014	20	7		2368	2378		10.1111/gcb.12466	WOS:000337680700030
89	Bouska, Kristen L.; Whitledge, Gregory W.; Lant, Christopher	Development and evaluation of species distribution models for fourteen native central US fish species	HYDROBIOLOGIA	0018-8158	2015-03-15	2015	747	1		159	176		10.1007/s10750-014-2134-8	WOS:000349967400012
90	Bradley, Bethany A.; Early, Regan; Sorte, Cascade J. B.	Space to invade? Comparative range infilling and potential range of invasive and native plants	GLOBAL ECOLOGY AND BIOGEOGRAPHY	1466-822X	2015-03-15	2015	24	3		348	359		10.1111/geb.12275	WOS:000349391600008
91	Brambilla, Mattia; Gobbi, Mauro	A century of chasing the ice: delayed colonisation of ice-free sites by ground beetles along glacier forelands in the Alps	ECOGRAPHY	0906-7590	2015-01-14	2014	37	1		33	42		10.1111/j.1600-0587.2013.00263.x	WOS:000330744100004
92	Braunisch, Veronika; Coppes, Joy; Arlettaz, Raphael; Suchant, Rudi; Schmid, Hans; Bollmann, Kurt	Selecting from correlated climate variables: a major source of uncertainty for predicting species distributions under climate change	ECOGRAPHY	0906-7590	2015-09-13	2013	36	9		971	983		10.1111/j.1600-0587.2013.00138.x	WOS:000323701100004
93	Brochier, Timothee; Echevin, Vincent; Tam, Jorge; Chaigneau, Alexis; Goubanova, Katerina; Bertrand, Arnaud	Climate change scenarios experiments predict a future reduction in small pelagic fish recruitment in the Humboldt Current system	GLOBAL CHANGE BIOLOGY	1354-1013	2015-06-13	2013	19	6		1841	1853		10.1111/gcb.12184	WOS:000318353300016
94	Brooker, RW; Travis, JMJ; Clark, EJ; Dytham, C	Modelling species' range shifts in a changing climate: The impacts of biotic interactions, dispersal distance and the rate of climate change	JOURNAL OF THEORETICAL BIOLOGY	0022-5193	2013-03-07	2007	245	1		59	65		10.1016/j.jtbi.2006.09.033	WOS:000245091800006
95	Brooks, CP; Ervin, GN; Varone, L; Logarzo, GA	Native ecotypic variation and the role of host identity in the spread of an invasive herbivore, Cactoblastis cactorum	ECOLOGY	0012-9658	FEB	2012	93	2		402	410			WOS:000302794100020
96	Brotons, L; De Caceres, M; Fall, A; Fortin, MJ	Modeling bird species distribution change in fire prone Mediterranean landscapes: incorporating species dispersal and landscape dynamics	ECOGRAPHY	0906-7590	MAY	2012	35	5		458	467		10.1111/j.1600-0587.2011.06878.x	WOS:000303594500008
97	Brown, Jason L.; Yoder, Anne D.	Shifting ranges and conservation challenges for lemurs in the face of climate change	ECOLOGY AND EVOLUTION	2045-7758	2015-03-15	2015	5	6		1131	1142		10.1002/ece3.1418	WOS:000351458500001
98	Brown, JL; Knowles, LL	Spatially explicit models of dynamic histories: examination of the genetic consequences of Pleistocene glaciation and recent climate change on the American Pika	MOLECULAR ECOLOGY	0962-1083	AUG	2012	21	15		3757	3775		10.1111/j.1365-294X.2012.05640.x	WOS:000306478800012
99	Brown, Kerry A.; Parks, Katherine E.; Bethell, Colin A.; Johnson, Steig E.; Mulligan, Mark	Predicting Plant Diversity Patterns in Madagascar: Understanding the Effects of Climate and Land Cover Change in a Biodiversity Hotspot	PLOS ONE	1932-6203	2015-04-09	2015	10	4				e0122721	10.1371/journal.pone.0122721	WOS:000352588500051
100	Bryson, Robert W., Jr.; Savary, Warren E.; Prendini, Lorenzo	Biogeography of scorpions in the Pseudouroctonus minimus complex (Vaejovidae) from south-western North America: implications of ecological specialization for pre-Quaternary diversification	JOURNAL OF BIOGEOGRAPHY	0305-0270	2015-10-13	2013	40	10		1850	1860		10.1111/jbi.12134	WOS:000325030900004
101	Bryson, RW; Murphy, RW; Graham, MR; Lathrop, A; Lazcano, D	Ephemeral Pleistocene woodlands connect the dots for highland rattlesnakes of the Crotalus intermedius group	JOURNAL OF BIOGEOGRAPHY	0305-0270	DEC	2011	38	12		2299	2310		10.1111/j.1365-2699.2011.02565.x	WOS:000297850500008
102	Buckley, James; Bridle, Jon R.	Loss of adaptive variation during evolutionary responses to climate change	ECOLOGY LETTERS	1461-023X	2015-10-14	2014	17	10		1316	1325		10.1111/ele.12340	WOS:000341883000015
103	Buckley, Lauren B.; Nufio, Cesar R.; Kingsolver, Joel G.	Phenotypic clines, energy balances and ecological responses to climate change	JOURNAL OF ANIMAL ECOLOGY	0021-8790	2015-01-14	2014	83	1		41	50		10.1111/1365-2656.12083	WOS:000328615300006
104	Buckley, LB	Linking traits to energetics and population dynamics to predict lizard ranges in changing environments	AMERICAN NATURALIST	0003-0147	JAN	2008	171	1		E1	E19		10.1086/523949	WOS:000252191700017
105	Buerki, Sven; Callmander, Martin W.; Bachman, Steven; Moat, Justin; Labat, Jean-Noel; Forest, Felix	Incorporating evolutionary history into conservation planning in biodiversity hotspots	PHILOSOPHICAL TRANSACTIONS OF THE ROYAL SOCIETY B-BIOLOGICAL SCIENCES	0962-8436	2015-02-19	2015	370	1662				20140014	10.1098/rstb.2014.0014	WOS:000347312400013
106	Buisson, L; Thuiller, W; Lek, S; Lim, P; Grenouillet, G	Climate change hastens the turnover of stream fish assemblages	GLOBAL CHANGE BIOLOGY	1354-1013	OCT	2008	14	10		2232	2248		10.1111/j.1365-2486.2008.01657.x	WOS:000259360500002
107	Bulgarella, Mariana; Trewick, Steven A.; Minards, Niki A.; Jacobson, Melissa J.; Morgan-Richards, Mary	Shifting ranges of two tree weta species (Hemideina spp.): competitive exclusion and changing climate	JOURNAL OF BIOGEOGRAPHY	0305-0270	2015-03-14	2014	41	3		524	535		10.1111/jbi.12224	WOS:000330907800010
108	Bunnefeld, N; Borger, L; van Moorter, B; Rolandsen, CM; Dettki, H; Solberg, EJ; Ericsson, G	A model-driven approach to quantify migration patterns: individual, regional and yearly differences	JOURNAL OF ANIMAL ECOLOGY	0021-8790	MAR	2011	80	2		466	476		10.1111/j.1365-2656.2010.01776.x	WOS:000286985800019
109	Burke, A	Plant endemism in the central Namib Desert	EVOLUTIONARY ECOLOGY RESEARCH	1522-0613	FEB	2007	9	2		283	297			WOS:000245084600005
110	Buschke, Falko T.; Brendonck, Luc; Vanschoenwinkel, Bram	Simple mechanistic models can partially explain local but not range-wide co-occurrence of African mammals	GLOBAL ECOLOGY AND BIOGEOGRAPHY	1466-822X	2015-07-15	2015	24	7		762	773		10.1111/geb.12316	WOS:000355834900003
111	Buse, J; Griebeler, EM	Incorporating classified dispersal assumptions in predictive distribution models - A case study with grasshoppers and bush-crickets	ECOLOGICAL MODELLING	0304-3800	2013-07-10	2011	222	13		2130	2141		10.1016/j.ecolmodel.2011.04.010	WOS:000292581400010
112	Bush, A; Nipperess, D; Turak, E; Hughes, L	Determining vulnerability of stream communities to climate change at the landscape scale	FRESHWATER BIOLOGY	0046-5070	AUG	2012	57	8		1689	1701		10.1111/j.1365-2427.2012.02835.x	WOS:000306139300014
113	Bush, Alex A.; Nipperess, David A.; Duursma, Daisy E.; Theischinger, Gunther; Turak, Eren; Hughes, Lesley	Continental-Scale Assessment of Risk to the Australian Odonata from Climate Change	PLOS ONE	1932-6203	2014-02-13	2014	9	2				e88958	10.1371/journal.pone.0088958	WOS:000331266000086
114	Bush, Alex; Hermoso, Virgilio; Linke, Simon; Nipperess, David; Turak, Eren; Hughes, Lesley	Freshwater conservation planning under climate change: demonstrating proactive approaches for Australian Odonata	JOURNAL OF APPLIED ECOLOGY	0021-8901	2015-10-14	2014	51	5		1273	1281		10.1111/1365-2664.12295	WOS:000342851300017
115	Butler, CJ; Wheeler, EA; Stabler, LB	Distribution of the threatened lace hedgehog cactus (Echinocereus reichenbachii) under various climate change scenarios	JOURNAL OF THE TORREY BOTANICAL SOCIETY	1095-5674	JAN-MAR	2012	139	1		46	55			WOS:000303902900005
116	Bystriakova, Nadia; Ansell, Stephen W.; Russell, Stephen J.; Grundmann, Michael; Vogel, Johannes C.; Schneider, Harald	Present, past and future of the European rock fern Asplenium fontanum: combining distribution modelling and population genetics to study the effect of climate change on geographic range and genetic diversity	ANNALS OF BOTANY	0305-7364	2015-02-14	2014	113	3		453	465		10.1093/aob/mct274	WOS:000331265200006
117	Cabral, JS; Jeltsch, F; Thuiller, W; Higgins, S; Midgley, GF; Rebelo, AG; Rouget, M; Schurr, FM	Impacts of past habitat loss and future climate change on the range dynamics of South African Proteaceae	DIVERSITY AND DISTRIBUTIONS	1366-9516	APR	2013	19	4		363	376		10.1111/ddi.12011	WOS:000316324800001
118	Cabral, JS; Schurr, FM	Estimating demographic models for the range dynamics of plant species	GLOBAL ECOLOGY AND BIOGEOGRAPHY	1466-822X	JAN	2010	19	1		85	97		10.1111/j.1466-8238.2009.00492.x	WOS:000272573200008
119	Capinha, Cesar; Larson, Eric R.; Tricarico, Elena; Olden, Julian D.; Gherardi, Francesca	Effects of Climate Change, Invasive Species, and Disease on the Distribution of Native European Crayfishes	CONSERVATION BIOLOGY	0888-8892	2015-08-13	2013	27	4		731	740		10.1111/cobi.12043	WOS:000321980800011
120	Capinha, Cesar; Pateiro-Lopez, Beatriz	Predicting species distributions in new areas or time periods with alpha-shapes	ECOLOGICAL INFORMATICS	1574-9541	2015-11-14	2014	24			231	237		10.1016/j.ecoinf.2014.06.001	WOS:000345810000025
121	Capinha, Cesar; Vermeulen, Jaap J.; bin Lakim, Maklarin; Schilthuizen, Menno; Kappes, Heike	Susceptibility of tropical mountain forests to biological invasions from the temperate and subtropical zone, exemplified by Zonitoides (Gastropoda: Gastrodontidae)	RAFFLES BULLETIN OF ZOOLOGY	0217-2445	2014	2014	62			600	609			WOS:000342864800046
122	Caplat, P.; Cheptou, P. -O.; Diez, J.; Guisan, A.; Larson, B. M. H.; Macdougall, A. S.; Peltzer, D. A.; Richardson, D. M.; Shea, K.; van Kleunen, M.; Zhang, R.; Buckley, Y. M.	Movement, impacts and management of plant distributions in response to climate change: insights from invasions	OIKOS	0030-1299	2015-09-13	2013	122	9		1265	1274		10.1111/j.1600-0706.2013.00430.x	WOS:000323382400001
123	Carlos-Junior, Lelis A.; Neves, Danilo M.; Barbosa, Newton P. U.; Moulton, Timothy P.; Creed, Joel C.	Occurrence of an invasive coral in the southwest Atlantic and comparison with a congener suggest potential niche expansion	ECOLOGY AND EVOLUTION	2045-7758	2015-06-15	2015	5	11		2162	2171		10.1002/ece3.1506	WOS:000355731300004
124	Carlson, Bradley Z.; Randin, Christophe F.; Boulangeat, Isabelle; Lavergne, Sebastien; Thuiller, Wilfried; Choler, Philippe	Working toward integrated models of alpine plant distribution	ALPINE BOTANY	1664-2201	2015-10-13	2013	123	2		41	53		10.1007/s00035-013-0117-4	WOS:000325686600001
125	Carpenter, C	The environmental control of plant species density on a Himalayan elevation gradient	JOURNAL OF BIOGEOGRAPHY	0305-0270	JUN	2005	32	6		999	1018		10.1111/j.1365-2699.2005.01249.x	WOS:000229174100008
126	Carvalho, SB; Brito, JC; Crespo, EJ; Possingham, HP	From climate change predictions to actions - conserving vulnerable animal groups in hotspots at a regional scale	GLOBAL CHANGE BIOLOGY	1354-1013	DEC	2010	16	12		3257	3270		10.1111/j.1365-2486.2010.02212.x	WOS:000283726600009
127	Castellanos-Frias, E.; de Leon, D. Garcia; Pujadas-Salva, A.; Dorado, J.; Gonzalez-Andujar, J. L.	Potential distribution of Avena sterilis L. in Europe under climate change	ANNALS OF APPLIED BIOLOGY	0003-4746	2015-07-14	2014	165	1		53	61		10.1111/aab.12117	WOS:000337665100005
128	Castillo, Jessica A.; Epps, Clinton W.; Davis, Anne R.; Cushman, Samuel A.	Landscape effects on gene flow for a climate-sensitive montane species, the American pika	MOLECULAR ECOLOGY	0962-1083	2015-02-14	2014	23	4		843	856		10.1111/mec.12650	WOS:000330264000009
129	Catterall, S; Cook, AR; Marion, G; Butler, A; Hulme, PE	Accounting for uncertainty in colonisation times: a novel approach to modelling the spatio-temporal dynamics of alien invasions using distribution data	ECOGRAPHY	0906-7590	OCT	2012	35	10		901	911		10.1111/j.1600-0587.2011.07190.x	WOS:000309062600005
130	Caughlin, T. Trevor; Ferguson, Jake M.; Lichstein, Jeremy W.; Bunyavejchewin, Sarayudh; Levey, Douglas J.	The importance of long-distance seed dispersal for the demography and distribution of a canopy tree species	ECOLOGY	0012-9658	2015-04-14	2014	95	4		952	962		10.1890/13-0580.1	WOS:000334573600015
131	Cavallo, Catherine; Dempster, Tim; Kearney, Michael R.; Kelly, Ella; Booth, David; Hadden, Kate M.; Jessop, Tim S.	Predicting climate warming effects on green turtle hatchling viability and dispersal performance	FUNCTIONAL ECOLOGY	0269-8463	2015-06-15	2015	29	6		768	778		10.1111/1365-2435.12389	WOS:000357737500005
132	Ceia-Hasse, Ana; Sinervo, Barry; Vicente, Luis; Pereira, Henrique M.	Integrating ecophysiological models into species distribution projections of European reptile range shifts in response to climate change	ECOGRAPHY	0906-7590	2015-07-14	2014	37	7		679	688		10.1111/j.1600-0587.2013.00600.x	WOS:000339241000007
133	Cetina-Heredia, Paulina; Roughan, Moninya; van Sebille, Erik; Feng, Ming; Coleman, Melinda A.	Strengthened currents override the effect of warming on lobster larval dispersal and survival	GLOBAL CHANGE BIOLOGY	1354-1013	2015-12-15	2015	21	12		4377	4386		10.1111/gcb.13063	WOS:000364777400009
134	Chamaille-Jammes, S; Massot, M; Aragon, P; Clobert, J	Global warming and positive fitness response in mountain populations of common lizards Lacerta vivipara	GLOBAL CHANGE BIOLOGY	1354-1013	FEB	2006	12	2		392	402		10.1111/j.1365-2486.2005.01088.x	WOS:000234974900020
135	Chapman, DS; Purse, BV	Community versus single-species distribution models for British plants	JOURNAL OF BIOGEOGRAPHY	0305-0270	AUG	2011	38	8		1524	1535		10.1111/j.1365-2699.2011.02517.x	WOS:000292696500008
136	Chardon, Nathalie I.; Cornwell, William K.; Flint, Lorraine E.; Flint, Alan L.; Ackerly, David D.	Topographic, latitudinal and climatic distribution of Pinus coulteri: geographic range limits are not at the edge of the climate envelope	ECOGRAPHY	0906-7590	2015-06-15	2015	38	6		590	601		10.1111/ecog.00780	WOS:000355684500005
137	Chauvenet, Alienor L. M.; Ewen, John G.; Armstrong, Doug; Pettorelli, Nathalie	Saving the hihi under climate change: a case for assisted colonization	JOURNAL OF APPLIED ECOLOGY	0021-8901	2015-12-13	2013	50	6		1330	1340		10.1111/1365-2664.12150	WOS:000327027200006
138	Cheddadi, Rachid; Birks, H. John B.; Tarroso, Pedro; Liepelt, Sascha; Goemoery, Dusan; Dullinger, Stefan; Meier, Eliane S.; Huelber, Karl; Maiorano, Luigi; Laborde, Henri	Revisiting tree-migration rates: Abies alba (Mill.), a case study	VEGETATION HISTORY AND ARCHAEOBOTANY	0939-6314	2015-03-14	2014	23	2		113	122		10.1007/s00334-013-0404-4	WOS:000330993100003
139	Chen, Huapeng; Jackson, Peter L.; Ott, Peter K.; Spittlehouse, David L.	A spatiotemporal pattern analysis of potential mountain pine beetle emergence in British Columbia, Canada	FOREST ECOLOGY AND MANAGEMENT	0378-1127	2015-02-01	2015	337			11	19		10.1016/j.foreco.2014.10.034	WOS:000348084200002
140	Chester, Edwin T.; Miller, Adam D.; Valenzuela, Isabel; Wickson, Steve J.; Robson, Belinda J.	Drought survival strategies, dispersal potential and persistence of invertebrate species in an intermittent stream landscape	FRESHWATER BIOLOGY	0046-5070	2015-10-15	2015	60	10		2066	2083		10.1111/fwb.12630	WOS:000361037900007
141	Chunco, AJ; Jobe, T; Pfennig, KS	Why Do Species Co-Occur? A Test of Alternative Hypotheses Describing Abiotic Differences in Sympatry versus Allopatry Using Spadefoot Toads	PLOS ONE	1932-6203	2013-03-30	2012	7	3				e32748	10.1371/journal.pone.0032748	WOS:000305339100017
142	Clark, John; Wang, Yeqiao; August, Peter V.	Assessing current and projected suitable habitats for tree-of-heaven along the Appalachian Trail	PHILOSOPHICAL TRANSACTIONS OF THE ROYAL SOCIETY B-BIOLOGICAL SCIENCES	0962-8436	2014-05-26	2014	369	1643	SI			20130192	10.1098/rstb.2013.0192	WOS:000334594400003
143	Clark, JS; Lewis, M; McLachlan, JS; HilleRisLambers, J	Estimating population spread: What can we forecast and how well?	ECOLOGY	0012-9658	AUG	2003	84	8		1979	1988		10.1890/01-0618	WOS:000185073100005
144	Clements, DR; DiTommaso, A	Predicting weed invasion in Canada under climate change: Evaluating evolutionary potential	CANADIAN JOURNAL OF PLANT SCIENCE	0008-4220	NOV	2012	92	6	SI	1013	1020		10.4141/CJPS2011-280	WOS:000311712600005
145	Coetzee, BWT; Robertson, MP; Erasmus, BFN; van Rensburg, BJ; Thuiller, W	Ensemble models predict Important Bird Areas in southern Africa will become less effective for conserving endemic birds under climate change	GLOBAL ECOLOGY AND BIOGEOGRAPHY	1466-822X	NOV	2009	18	6		701	710		10.1111/j.1466-8238.2009.00485.x	WOS:000270652100006
146	Cole, KL; Ironside, K; Eischeid, J; Garfin, G; Duffy, PB; Toney, C	Past and ongoing shifts in Joshua tree distribution support future modeled range contraction	ECOLOGICAL APPLICATIONS	1051-0761	JAN	2011	21	1		137	149		10.1890/09-1800.1	WOS:000288850200012
147	Collevatti, RG; Nabout, JC; Diniz, JAF	Range shift and loss of genetic diversity under climate change in Caryocar brasiliense, a Neotropical tree species	TREE GENETICS & GENOMES	1614-2942	DEC	2011	7	6		1237	1247		10.1007/s11295-011-0409-z	WOS:000299507700012
148	Collevatti, Rosane G.; Terribile, Levi C.; Rabelo, Suelen G.; Lima-Ribeiro, Matheus S.	Relaxed random walk model coupled with ecological niche modeling unravel the dispersal dynamics of a Neotropical savanna tree species in the deeper Quaternary	FRONTIERS IN PLANT SCIENCE	1664-462X	2015-08-25	2015	6					653	10.3389/fpls.2015.00653	WOS:000360441300001
149	Collins, Steven D.; McIntyre, Nancy E.	Modeling the distribution of odonates: a review	FRESHWATER SCIENCE	2161-9549	2015-09-15	2015	34	3		1144	1158		10.1086/682688	WOS:000359667700030
150	Conlisk, E; Lawson, D; Syphard, AD; Franklin, J; Flint, L; Flint, A; Regan, HM	The Roles of Dispersal, Fecundity, and Predation in the Population Persistence of an Oak (Quercus engelmannii) under Global Change	PLOS ONE	1932-6203	2013-05-18	2012	7	5				e36391	10.1371/journal.pone.0036391	WOS:000305343500015
151	Copeland, Stella M.; Harrison, Susan P.	Identifying plant traits associated with topographic contrasts in a rugged and diverse region (Klamath-Siskiyou Mts, OR, USA)	ECOGRAPHY	0906-7590	2015-06-15	2015	38	6		569	577		10.1111/ecog.00802	WOS:000355684500003
152	Cordellier, M; Pfenninger, A; Streit, B; Pfenninger, M	Assessing the effects of climate change on the distribution of pulmonate freshwater snail biodiversity	MARINE BIOLOGY	0025-3162	NOV	2012	159	11	SI	2519	2531		10.1007/s00227-012-1894-9	WOS:000310586900013
153	Corlett, Richard T.; Westcott, David A.	Will plant movements keep up with climate change?	TRENDS IN ECOLOGY & EVOLUTION	0169-5347	2015-08-13	2013	28	8		482	488		10.1016/j.tree.2013.04.003	WOS:000323471400010
154	Cormon, Xochitl; Loots, Christophe; Vaz, Sandrine; Vermard, Youen; Marchal, Paul	Spatial interactions between saithe (Pollachius virens) and hake (Merluccius merluccius) in the North Sea	ICES JOURNAL OF MARINE SCIENCE	1054-3139	2015-09-14	2014	71	6		1342	1355		10.1093/icesjms/fsu120	WOS:000342978600004
155	Cormont, A; Wamelink, GWW; Jochem, R; WallisDeVries, MF; Wegman, RMA	Host plant-mediated effects of climate change on the occurrence of the Alcon blue butterfly (Phengaris alcon)	ECOLOGICAL MODELLING	0304-3800	2013-02-10	2013	250			329	337		10.1016/j.ecolmodel.2012.11.022	WOS:000315246100031
156	Cortes, A. J.; Waeber, S.; Lexer, C.; Sedlacek, J.; Wheeler, J. A.; van Kleunen, M.; Bossdorf, O.; Hoch, G.; Rixen, C.; Wipf, S.; Karrenberg, S.	Small-scale patterns in snowmelt timing affect gene flow and the distribution of genetic diversity in the alpine dwarf shrub Salix herbacea	HEREDITY	0018-067X	2015-09-14	2014	113	3		233	239		10.1038/hdy.2014.19	WOS:000341087900006
157	Cosner, Chris	Challenges in modeling biological invasions and population distributions in a changing climate	ECOLOGICAL COMPLEXITY	1476-945X	2015-12-14	2014	20		SI	258	263		10.1016/j.ecocom.2014.05.007	WOS:000348010800028
158	Costa, GC; Nogueira, C; Machado, RB; Colli, GR	Sampling bias and the use of ecological niche modeling in conservation planning: a field evaluation in a biodiversity hotspot	BIODIVERSITY AND CONSERVATION	0960-3115	MAR	2010	19	3		883	899		10.1007/s10531-009-9746-8	WOS:000274330800018
159	Cote, IM; Green, SJ	Potential effects of climate change on a marine invasion: The importance of current context	CURRENT ZOOLOGY	1674-5507		2012	58	1		1	8			WOS:000299204400002
160	Coulon, A.; Aben, J.; Palmer, S. C. F.; Stevens, V. M.; Callens, T.; Strubbe, D.; Lens, L.; Matthysen, E.; Baguette, M.; Travis, J. M. J.	A stochastic movement simulator improves estimates of landscape connectivity	ECOLOGY	1958-12-01	2015-08-15	2015	96	8		2203	2213		10.1890/14-1690.1	WOS:000358454500018
161	Cowley, Daniel J.; Johnson, Oliver; Pocock, Michael J. O.	Using electric network theory to model the spread of oak processionary moth, Thaumetopoea processionea, in urban woodland patches	LANDSCAPE ECOLOGY	0921-2973	2015-05-15	2015	30	5		905	918		10.1007/s10980-015-0168-6	WOS:000352691300010
162	Crafton, R. Eliot	Modeling invasion risk for coastal marine species utilizing environmental and transport vector data	HYDROBIOLOGIA	0018-8158	2015-03-15	2015	746	1		349	362		10.1007/s10750-014-2027-x	WOS:000348186600027
163	Crespo-Perez, Veronica; Regniere, Jacques; Chuine, Isabelle; Rebaudo, Francois; Dangles, Olivier	Changes in the distribution of multispecies pest assemblages affect levels of crop damage in warming tropical Andes	GLOBAL CHANGE BIOLOGY	1354-1013	2015-01-15	2015	21	1		82	96		10.1111/gcb.12656	WOS:000346698100010
164	Cunze, Sarah; Heydel, Felix; Tackenberg, Oliver	Are Plant Species Able to Keep Pace with the Rapidly Changing Climate?	PLOS ONE	1932-6203	2013-07-24	2013	8	7				e67909	10.1371/journal.pone.0067909	WOS:000322167900006
165	Cushman, SA; Landguth, EL	Multi-taxa population connectivity in the Northern Rocky Mountains	ECOLOGICAL MODELLING	0304-3800	2013-04-24	2012	231			101	112		10.1016/j.ecolmodel.2012.02.011	WOS:000303081300010
166	D'Amen, M; Bombi, P; Pearman, PB; Schmatz, DR; Zimmermann, NE; Bologna, MA	Will climate change reduce the efficacy of protected areas for amphibian conservation in Italy?	BIOLOGICAL CONSERVATION	0006-3207	MAR	2011	144	3		989	997		10.1016/j.biocon.2010.11.004	WOS:000288629400007
167	Darroch, Simon A. F.; Wagner, Peter J.	Response of beta diversity to pulses of Ordovician-Silurian mass extinction	ECOLOGY	0012-9658	2015-02-15	2015	96	2		532	549		10.1890/14-1061.1	WOS:000350484600024
168	Dawideit, BA; Phillimore, AB; Laube, I; Leisler, B; Bohning-Gaese, K	Ecomorphological predictors of natal dispersal distances in birds	JOURNAL OF ANIMAL ECOLOGY	0021-8790	MAR	2009	78	2		388	395		10.1111/j.1365-2656.2008.01504.x	WOS:000263038800011
169	de Araujo, Carlos B.; Marcondes-Machado, Luiz Octavio; Costa, Gabriel C.	The importance of biotic interactions in species distribution models: a test of the Eltonian noise hypothesis using parrots	JOURNAL OF BIOGEOGRAPHY	0305-0270	2015-03-14	2014	41	3		513	523		10.1111/jbi.12234	WOS:000330907800009
170	De Caceres, M; Brotons, L	Calibration of hybrid species distribution models: the value of general-purpose vs. targeted monitoring data	DIVERSITY AND DISTRIBUTIONS	1366-9516	OCT	2012	18	10		977	989		10.1111/j.1472-4642.2012.00899.x	WOS:000308466900003
171	De Caceres, Miquel; Brotons, Lluis; Aquilue, Nuria; Fortin, Marie-Josee	The combined effects of land-use legacies and novel fire regimes on bird distributions in the Mediterranean	JOURNAL OF BIOGEOGRAPHY	0305-0270	2015-08-13	2013	40	8		1535	1547		10.1111/jbi.12111	WOS:000321821500012
172	Damschen, EI; Harrison, S; Ackerly, DD; Fernandez-Going, BM; Anacker, BL	Endemic plant communities on special soils: early victims or hardy survivors of climate change?	JOURNAL OF ECOLOGY		2012-05-29	2012	100	5		1122	1130		10.1111/j.1365-2745.2012.01986.x
173	De Groot, M; Rebeusek, F; Grobelnik, V; Govedic, M; Salamun, A; Verovnik, R	Distribution modelling as an approach to the conservation of a threatened alpine endemic butterfly (Lepidoptera: Satyridae)	EUROPEAN JOURNAL OF ENTOMOLOGY	1210-5759		2009	106	1		77	84			WOS:000264479100011
174	De Marco, P; Diniz, JAF; Bini, LM	Spatial analysis improves species distribution modelling during range expansion	BIOLOGY LETTERS	1744-9561	2013-10-23	2008	4	5		577	580		10.1098/rsbl.2008.0210	WOS:000259085900038
175	del Barrio, G; Harrison, PA; Berry, PM; Butt, N; Sanjuan, ME; Pearson, RG; Dawson, T	Integrating multiple modelling approaches to predict the potential impacts of climate change on species' distributions in contrasting regions: comparison and implications for policy	ENVIRONMENTAL SCIENCE & POLICY	1462-9011		2006	9	2		129	147		10.1016/j.envsci.2005.11.005	WOS:000236511100004
176	Del Toro, Israel; Silva, Rogerio R.; Ellison, Aaron M.	Predicted impacts of climatic change on ant functional diversity and distributions in eastern North American forests	DIVERSITY AND DISTRIBUTIONS	1366-9516	2015-07-15	2015	21	7		781	791		10.1111/ddi.12331	WOS:000357812400005
177	Delean, Steven; Bull, C. Michael; Brook, Barry W.; Heard, Lee M. B.; Fordham, Damien A.	Using plant distributions to predict the current and future range of a rare lizard	DIVERSITY AND DISTRIBUTIONS	1366-9516	2015-09-13	2013	19	9		1125	1137		10.1111/ddi.12050	WOS:000323123300004
178	Delzon, Sylvain; Urli, Morgane; Samalens, Jean-Charles; Lamy, Jean-Baptiste; Lischke, Heike; Sin, Fabrice; Zimmermann, Niklaus E.; Porte, Annabel J.	Field Evidence of Colonisation by Holm Oak, at the Northern Margin of Its Distribution Range, during the Anthropocene Period	PLOS ONE	1932-6203	2013-11-18	2013	8	11				e80443	10.1371/journal.pone.0080443	WOS:000327308500139
179	DeRolph, Christopher R.; Nelson, Stacy A. C.; Kwak, Thomas J.; Hain, Ernie F.	Predicting fine-scale distributions of peripheral aquatic species in headwater streams	ECOLOGY AND EVOLUTION	2045-7758	2015-01-15	2015	5	1		152	163		10.1002/ece3.1331	WOS:000347517300014
180	Desamore, A; Laenen, B; Stech, M; Papp, B; Hedenas, L; Mateo, RG; Vanderpoorten, A	How do temperate bryophytes face the challenge of a changing environment? Lessons from the past and predictions for the future	GLOBAL CHANGE BIOLOGY	1354-1013	SEP	2012	18	9		2915	2924		10.1111/j.1365-2486.2012.02752.x	WOS:000307222700021
181	DeWeber, Jefferson T.; Wagner, Tyler	Predicting Brook Trout Occurrence in Stream Reaches throughout their Native Range in the Eastern United States	TRANSACTIONS OF THE AMERICAN FISHERIES SOCIETY	0002-8487	2015	2015	144	1		11	24		10.1080/00028487.2014.963256	WOS:000350025600002
182	Dobrowski, SZ; Thorne, JH; Greenberg, JA; Safford, HD; Mynsberge, AR; Crimmins, SM; Swanson, AK	Modeling plant ranges over 75 years of climate change in California, USA: temporal transferability and species traits	ECOLOGICAL MONOGRAPHS	0012-9615	MAY	2011	81	2		241	257		10.1890/10-1325.1	WOS:000290707600004
183	Dolgener, N.; Freudenberger, L.; Schneeweiss, N.; Ibisch, P. L.; Tiedemann, R.	Projecting current and potential future distribution of the Fire-bellied toad Bombina bombina under climate change in north-eastern Germany	REGIONAL ENVIRONMENTAL CHANGE	1436-3798	2015-06-14	2014	14	3	SI	1063	1072		10.1007/s10113-013-0468-9	WOS:000336035100017
184	Dormann, CF	Promising the future? Global change projections of species distributions	BASIC AND APPLIED ECOLOGY	1439-1791		2007	8	5		387	397		10.1016/j.baae.2006.11.001	WOS:000249798300001
185	Doxford, SW; Freckleton, RP	Changes in the large-scale distribution of plants: extinction, colonisation and the effects of climate	JOURNAL OF ECOLOGY	0022-0477	MAR	2012	100	2		519	529		10.1111/j.1365-2745.2011.01902.x	WOS:000300500800021
186	Drake, JM; Bossenbroek, JM	The potential distribution of zebra mussels in the United States	BIOSCIENCE	0006-3568	OCT	2004	54	10		931	941		10.1641/0006-3568(2004)054[0931:TPDOZM]2.0.CO;2	WOS:000224372500011
187	Drees, C; Brandmayr, P; Buse, J; Dieker, P; Gurlich, S; Habel, J; Harry, I; Hardtle, W; Matern, A; Meyer, H; Pizzolotto, R; Quante, M; Schafer, K; Schuldt, A; Taboada, A; Assmann, T	Poleward range expansion without a southern contraction in the ground beetle Agonum viridicupreum (Coleoptera, Carabidae)	ZOOKEYS	1313-2989		2011		100	SI	333	352		10.3897/zookeys.100.1535	WOS:000292620300016
188	Dubey, S; Pike, DA; Shine, R	Predicting the impacts of climate change on genetic diversity in an endangered lizard species	CLIMATIC CHANGE	0165-0009	MAR	2013	117	2013-01-02		319	327		10.1007/s10584-012-0540-3	WOS:000316128700022
189	Duckett, Paul E.; Stow, Adam J.	Higher genetic diversity is associated with stable water refugia for a gecko with a wide distribution in arid Australia	DIVERSITY AND DISTRIBUTIONS	1366-9516	2015-08-13	2013	19	8		1072	1083		10.1111/ddi.12089	WOS:000321444900019
190	Duckett, Paul E.; Wilson, Peter D.; Stow, Adam J.	Keeping up with the neighbours: using a genetic measurement of dispersal and species distribution modelling to assess the impact of climate change on an Australian arid zone gecko (Gehyra variegata)	DIVERSITY AND DISTRIBUTIONS	1366-9516	2015-08-13	2013	19	8		964	976		10.1111/ddi.12071	WOS:000321444900009
191	Dullinger, S; Dirnbock, T; Grabherr, G	Modelling climate change-driven treeline shifts: relative effects of temperature increase, dispersal and invasibility	JOURNAL OF ECOLOGY	0022-0477	APR	2004	92	2		241	252		10.1111/j.0022-0477.2004.00872.x	WOS:000220382500005
192	Dullinger, S; Gattringer, A; Thuiller, W; Moser, D; Zimmermann, NE; Guisan, A; Willner, W; Plutzar, C; Leitner, M; Mang, T; Caccianiga, M; Dirnbock, T; Ertl, S; Fischer, A; Lenoir, J; Svenning, JC; Psomas, A; Schmatz, DR; Silc, U; Vittoz, P; Hulber, K	Extinction debt of high-mountain plants under twenty-first-century climate change	NATURE CLIMATE CHANGE	1758-678X	AUG	2012	2	8		619	622		10.1038/NCLIMATE1514	WOS:000307369300020
193	Dullinger, S; Kleinbauer, I; Peterseil, J; Smolik, M; Essl, F	Niche based distribution modelling of an invasive alien plant: effects of population status, propagule pressure and invasion history	BIOLOGICAL INVASIONS	1387-3547	DEC	2009	11	10		2401	2414		10.1007/s10530-009-9424-5	WOS:000271261700018
194	Dullinger, S; Willner, W; Plutzar, C; Englisch, T; Schratt-Ehrendorfer, L; Moser, D; Ertl, S; Essl, F; Niklfeld, H	Post-glacial migration lag restricts range filling of plants in the European Alps	GLOBAL ECOLOGY AND BIOGEOGRAPHY	1466-822X	AUG	2012	21	8		829	840		10.1111/j.1466-8238.2011.00732.x	WOS:000306274400006
195	Dullinger, Stefan; Dendoncker, Nicolas; Gattringer, Andreas; Leitner, Michael; Mang, Thomas; Moser, Dietmar; Mucher, Caspar A.; Plutzar, Christoph; Rounsevell, Mark; Willner, Wolfgang; Zimmermann, Niklaus E.; Huelber, Karl	Modelling the effect of habitat fragmentation on climate-driven migration of European forest understorey plants	DIVERSITY AND DISTRIBUTIONS	1366-9516	2015-12-15	2015	21	12		1375	1387		10.1111/ddi.12370	WOS:000364334100002
196	Duncan, RP; Cassey, P; Blackburn, TM	Do climate envelope models transfer? A manipulative test using dung beetle introductions	PROCEEDINGS OF THE ROYAL SOCIETY B-BIOLOGICAL SCIENCES	0962-8452	2013-04-22	2009	276	1661		1449	1457		10.1098/rspb.2008.1801	WOS:000264351900009
197	Dyer, Joseph J.; Brewer, Shannon K.; Worthington, Thomas A.; Bergey, Elizabeth A.	The influence of coarse-scale environmental features on current and predicted future distributions of narrow-range endemic crayfish populations	FRESHWATER BIOLOGY	0046-5070	2015-06-13	2013	58	6		1071	1088		10.1111/fwb.12109	WOS:000318046300001
198	Dytham, Calvin; Travis, Justin M. J.; Mustin, Karen; Benton, Tim G.	Changes in species' distributions during and after environmental change: which eco-evolutionary processes matter more?	ECOGRAPHY	0906-7590	2015-12-14	2014	37	12		1210	1217		10.1111/ecog.01194	WOS:000345849400006
199	Early, Regan; Sax, Dov F.	Climatic niche shifts between species' native and naturalized ranges raise concern for ecological forecasts during invasions and climate change	GLOBAL ECOLOGY AND BIOGEOGRAPHY	1466-822X	2015-12-14	2014	23	12		1356	1365		10.1111/geb.12208	WOS:000344591900003
200	Egizi, Andrea; Fefferman, Nina H.; Fonseca, Dina M.	Evidence that implicit assumptions of 'no evolution' of disease vectors in changing environments can be violated on a rapid timescale.	Royal Society Philosophical Transactions Biological Sciences	0962-8436	2015-04-05	2015	370	1665		20140136	20140136			ZOOREC:ZOOR15109057728
201	Ehrlen, Johan; Morris, William F.	Predicting changes in the distribution and abundance of species under environmental change	ECOLOGY LETTERS	1461-023X	2015-03-15	2015	18	3		303	314		10.1111/ele.12410	WOS:000349687500008
202	Elliott, EC; Cornell, SJ	Dispersal Polymorphism and the Speed of Biological Invasions	PLOS ONE	1932-6203	2013-07-20	2012	7	7				e40496	10.1371/journal.pone.0040496	WOS:000306644600019
203	Elliott, Elizabeth C.; Cornell, Stephen J.	Are Anomalous Invasion Speeds Robust to Demographic Stochasticity?	PLOS ONE	1932-6203	2013-07-16	2013	8	7				e67871	10.1371/journal.pone.0067871	WOS:000322064300011
204	Ellis, Christopher J.	Ancient woodland indicators signal the climate change risk for dispersal-limited species	ECOLOGICAL INDICATORS	1470-160X	2015-06-15	2015	53			106	114		10.1016/j.ecolind.2015.01.028	WOS:000352661900012
205	Ellis, CJ; Coppins, BJ; Dawson, TP	Predicted response of the lichen epiphyte Lecanora populicola to climate change scenarios in a clean-air region of Northern Britain	BIOLOGICAL CONSERVATION	0006-3207	MAR	2007	135	3		396	404		10.1016/j.biocon.2006.10.036	WOS:000245695600011
206	Ellis, CJ; Yahr, R; Coppins, BJ	Local extent of old-growth woodland modifies epiphyte response to climate change	JOURNAL OF BIOGEOGRAPHY	0305-0270	FEB	2009	36	2		302	313		10.1111/j.1365-2699.2008.01989.x	WOS:000262511400011
207	Encarnacion-Luevano, Alondra; Rojas-Soto, Octavio R.; Jesus Sigala-Rodriguez, J.	Activity Response to Climate Seasonality in Species with Fossorial Habits: A Niche Modeling Approach Using the Lowland Burrowing Treefrog (Smilisca fodiens)	PLOS ONE	1932-6203	2013-11-11	2013	8	11				e78290	10.1371/journal.pone.0078290	WOS:000327221600024
208	Engler, R; Guisan, A	MIGCLIM: Predicting plant distribution and dispersal in a changing climate	DIVERSITY AND DISTRIBUTIONS	1366-9516	JUL	2009	15	4		590	601		10.1111/j.1472-4642.2009.00566.x	WOS:000266874700005
209	Engler, R; Randin, CF; Vittoz, P; Czaka, T; Beniston, M; Zimmermann, NE; Guisan, A	Predicting future distributions of mountain plants under climate change: does dispersal capacity matter?	ECOGRAPHY	0906-7590	FEB	2009	32	1		34	45		10.1111/j.1600-0587.2009.05789.x	WOS:000264880300005
210	Espindola, A; Pellissier, L; Maiorano, L; Hordijk, W; Guisan, A; Alvarez, N	Predicting present and future intra-specific genetic structure through niche hindcasting across 24 millennia	ECOLOGY LETTERS	1461-023X	JUL	2012	15	7		649	657		10.1111/j.1461-0248.2012.01779.x	WOS:000305000000002
211	Essl, F; Dullinger, S; Moser, D; Rabitsch, W; Kleinbauer, I	Vulnerability of mires under climate change: implications for nature conservation and climate change adaptation	BIODIVERSITY AND CONSERVATION	0960-3115	MAR	2012	21	3		655	669		10.1007/s10531-011-0206-x	WOS:000300248500004
212	Estrada, Alba; Meireles, Catarina; Morales-Castilla, Ignacio; Poschlod, Peter; Vieites, David; Araujo, Miguel B.; Early, Regan	Species' intrinsic traits inform their range limitations and vulnerability under environmental change	GLOBAL ECOLOGY AND BIOGEOGRAPHY	1466-822X	2015-07-15	2015	24	7		849	858		10.1111/geb.12306	WOS:000355834900011
213	Ewald, Naomi C.; Hartley, Sue E.; Stewart, Alan J. A.	Climate change and trophic interactions in model temporary pond systems: the effects of high temperature on predation rate depend on prey size and density	FRESHWATER BIOLOGY	0046-5070	2015-12-13	2013	58	12		2481	2493		10.1111/fwb.12224	WOS:000326021800004
214	Faisal, A; Dondelinger, F; Husmeier, D; Beale, CM	Inferring species interaction networks from species abundance data: A comparative evaluation of various statistical and machine learning methods	ECOLOGICAL INFORMATICS	1574-9541	NOV	2010	5	6		451	464		10.1016/j.ecoinf.2010.06.005	WOS:000284198400002
215	Feeley, KJ; Rehm, EM	Amazon's vulnerability to climate change heightened by deforestation and man-made dispersal barriers	GLOBAL CHANGE BIOLOGY	1354-1013	DEC	2012	18	12		3606	3614		10.1111/gcb.12012	WOS:000310564200012
216	Fenberg, Phillip B.; Menge, Bruce A.; Raimondi, Peter T.; Rivadeneira, Marcelo M.	Biogeographic structure of the northeastern Pacific rocky intertidal: the role of upwelling and dispersal to drive patterns	ECOGRAPHY	0906-7590	2015-01-15	2015	38	1		83	95		10.1111/ecog.00880	WOS:000348763100009
217	Fennell, M; Murphy, JE; Armstrong, C; Gallagher, T; Osborne, B	Plant Spread Simulator: A model for simulating large-scale directed dispersal processes across heterogeneous environments	ECOLOGICAL MODELLING	0304-3800	2013-04-10	2012	230			1	10		10.1016/j.ecolmodel.2012.01.008	WOS:000302517200001
218	Fensham, Roderick J.; Bouchard, David L.; Catterall, Carla P.; Dwyer, John M.	Do local moisture stress responses across tree species reflect dry limits of their geographic ranges?	AUSTRAL ECOLOGY	1442-9985	2015-08-14	2014	39	5		612	618		10.1111/aec.12125	WOS:000339421000013
219	Fernandez-Chacon, A; Bertolero, A; Amengual, A; Tavecchia, G; Homar, V; Oro, D	Spatial heterogeneity in the effects of climate change on the population dynamics of a Mediterranean tortoise	GLOBAL CHANGE BIOLOGY	1354-1013	OCT	2011	17	10		3075	3088		10.1111/j.1365-2486.2011.02469.x	WOS:000294571700006
220	Ferrarini, Alessandro; Rossi, Graziano; Mondoni, Andrea; Orsenigo, Simone	Prediction of climate warming impacts on plant species could be more complex than expected. Evidence from a case study in the Himalaya	ECOLOGICAL COMPLEXITY	1476-945X	2015-12-14	2014	20		SI	307	314		10.1016/j.ecocom.2014.02.003	WOS:000348010800033
221	Ferrier, S; Manion, G; Elith, J; Richardson, K	Using generalized dissimilarity modelling to analyse and predict patterns of beta diversity in regional biodiversity assessment	DIVERSITY AND DISTRIBUTIONS	1366-9516	MAY	2007	13	3		252	264		10.1111/j.1472-4642.2007.00341.x	WOS:000245812100002
222	Feurdean, Angelica; Bhagwat, Shonil A.; Willis, Katherine J.; Birks, H. John B.; Lischke, Heike; Hickler, Thomas	Tree Migration-Rates: Narrowing the Gap between Inferred Post-Glacial Rates and Projected Rates	PLOS ONE	1932-6203	2013-08-26	2013	8	8				e71797	10.1371/journal.pone.0071797	WOS:000324228800020
223	Fey, SB; Cottingham, KL	Thermal sensitivity predicts the establishment success of nonnative species in a mesocosm warming experiment	ECOLOGY	0012-9658	NOV	2012	93	11		2313	2320			WOS:000310834900002
224	Figueiredo, Joana; Baird, Andrew H.; Harii, Saki; Connolly, Sean R.	Increased local retention of reef coral larvae as a result of ocean warming	NATURE CLIMATE CHANGE	1758-678X	2015-06-14	2014	4	6		498	502		10.1038/NCLIMATE2210	WOS:000337138700028
225	Finn, DS; Blouin, MS; Lytle, DA	Population genetic structure reveals terrestrial affinities for a headwater stream insect	FRESHWATER BIOLOGY	0046-5070	OCT	2007	52	10		1881	1897		10.1111/j.1365-2427.2007.01813.x	WOS:000249276200003
226	Fitzpatrick, MC; Gove, AD; Sanders, NJ; Dunn, RR	Climate change, plant migration, and range collapse in a global biodiversity hotspot: the Banksia (Proteaceae) of Western Australia	GLOBAL CHANGE BIOLOGY	1354-1013	JUN	2008	14	6		1337	1352		10.1111/j.1365-2486.2008.01559.x	WOS:000255707200011
227	Fitzpatrick, MC; Preisser, EL; Porter, A; Elkinton, J; Ellison, AM	Modeling range dynamics in heterogeneous landscapes: invasion of the hemlock woolly adelgid in eastern North America	ECOLOGICAL APPLICATIONS	1051-0761	MAR	2012	22	2		472	486			WOS:000302516900008
228	Fitzpatrick, MC; Sanders, NJ; Ferrier, S; Longino, JT; Weiser, MD; Dunn, R	Forecasting the future of biodiversity: a test of single- and multi-species models for ants in North America	ECOGRAPHY	0906-7590	OCT	2011	34	5		836	847		10.1111/j.1600-0587.2011.06653.x	WOS:000296972200014
229	Floerl, O; Rickard, G; Inglis, G; Roulston, H	Predicted effects of climate change on potential sources of non-indigenous marine species	DIVERSITY AND DISTRIBUTIONS	1366-9516	MAR	2013	19	3		257	267		10.1111/ddi.12048	WOS:000315404100002
230	Foden, W; Midgley, GF; Hughes, G; Bond, WJ; Thuiller, W; Hoffman, MT; Kaleme, P; Underhill, LG; Rebelo, A; Hannah, L	A changing climate is eroding the geographical range of the Namib Desert tree Aloe through population declines and dispersal lags	DIVERSITY AND DISTRIBUTIONS	1366-9516	SEP	2007	13	5		645	653		10.1111/j.1472-4642.2007.00391.x	WOS:000248967400017
231	Fogg, Alissa M.; Roberts, L. Jay; Burnett, Ryan D.	Occurrence patterns of Black-backed Woodpeckers in green forest of the Sierra Nevada Mountains, California, USA.	AVIAN CONSERVATION AND ECOLOGY	1712-6568	2015-12-14	2014	9	2				3	10.5751/ACE-00671-090203	WOS:000347923600001
232	Fordham, DA; Akcakaya, HR; Araujo, MB; Elith, J; Keith, DA; Pearson, R; Auld, TD; Mellin, C; Morgan, JW; Regan, TJ; Tozer, M; Watts, MJ; White, M; Wintle, BA; Yates, C; Brook, BW	Plant extinction risk under climate change: are forecast range shifts alone a good indicator of species vulnerability to global warming?	GLOBAL CHANGE BIOLOGY	1354-1013	APR	2012	18	4		1357	1371		10.1111/j.1365-2486.2011.02614.x	WOS:000301533100013
233	Fordham, Damien A.; Mellin, Camille; Russell, Bayden D.; Akcakaya, Resit H.; Bradshaw, Corey J. A.; Aiello-Lammens, Matthew E.; Caley, Julian M.; Connell, Sean D.; Mayfield, Stephen; Shepherd, Scoresby A.; Brook, Barry W.	Population dynamics can be more important than physiological limits for determining range shifts under climate change	GLOBAL CHANGE BIOLOGY	1354-1013	2015-10-13	2013	19	10		3224	3237		10.1111/gcb.12289	WOS:000323844200027
234	Fordham, Damien A.; Shoemaker, Kevin T.; Schumaker, Nathan H.; Akcakaya, H. Resit; Clisby, Nathan; Brook, Barry W.	How interactions between animal movement and landscape processes modify local range dynamics and extinction risk	BIOLOGY LETTERS	1744-9561	2014-05-01	2014	10	5				20140198	10.1098/rsbl.2014.0198	WOS:000336783500011
235	Forney, Karin A.; Barlow, Jay P.; Hildebrand, John A.; Douglas, Annie B.; Calambokidis, John; Sydeman, William J.	Effects of fluctuations in sea-surface temperature on the occurrence of small cetaceans off Southern California	FISHERY BULLETIN	0090-0656	APR-JUL 2014	2014	112	2015-02-03		159	177		10.7755/FB.112.2-3.5	WOS:000340081200005
236	Fouquet, A; Ficetola, GF; Haigh, A; Gemmell, N	Using ecological niche modelling to infer past, present and future environmental suitability for Leiopelma hochstetteri, an endangered New Zealand native frog	BIOLOGICAL CONSERVATION	0006-3207	JUN	2010	143	6		1375	1384		10.1016/j.biocon.2010.03.012	WOS:000278572300007
237	Franklin, Janet; Regan, Helen M.; Syphard, Alexandra D.	Linking spatially explicit species distribution and population models to plan for the persistence of plant species under global change	ENVIRONMENTAL CONSERVATION	0376-8929	2015-06-14	2014	41	2		97	109		10.1017/S0376892913000453	WOS:000335415400002
238	Gagnon, Karine; Peacock, Stephanie J.; Jin, Yu; Lewis, Mark A.	Modelling the spread of the invasive alga Codium fragile driven by long-distance dispersal of buoyant propagules	ECOLOGICAL MODELLING	0304-3800	2015-11-24	2015	316			111	121		10.1016/j.ecolmodel.2015.08.011	WOS:000364248600010
239	Galbreath, Kurt E.; Hoberg, Eric P.	Host responses to cycles of climate change shape parasite diversity across North America's Intermountain West	FOLIA ZOOLOGICA	0139-7893	2015-11-15	2015	64	3		218	232			WOS:000366240500004
240	Garcia-Valdes, R; Zavala, MA; Araujo, MB; Purves, DW	Chasing a moving target: projecting climate change-induced shifts in non-equilibrial tree species distributions	JOURNAL OF ECOLOGY	0022-0477	MAR	2013	101	2		441	453		10.1111/1365-2745.12049	WOS:000317923300018
241	Garzon, MB; Blazek, R; Neteler, M; de Dios, RS; Ollero, HS; Furlanello, C	Predicting habitat suitability with machine learning models: The potential area of Pinus sylvestris L. in the Iberian Peninsula	ECOLOGICAL MODELLING	0304-3800	2013-08-25	2006	197	2013-03-04		383	393		10.1016/j.ecolmodel.2006.03.015	WOS:000239985700012
242	Gasso, N; Sol, D; Pino, J; Dana, ED; Lloret, F; Sanz-Elorza, M; Sobrino, E; Vila, M	Exploring species attributes and site characteristics to assess plant invasions in Spain	DIVERSITY AND DISTRIBUTIONS	1366-9516	JAN	2009	15	1		50	58		10.1111/j.1472-4642.2008.00501.x	WOS:000261521400005
243	Giannini, TC; Chapman, DS; Saraiva, AM; Alves-dos-Santos, I; Biesmeijer, JC	Improving species distribution models using biotic interactions: a case study of parasites, pollinators and plants	ECOGRAPHY	0906-7590	JUN	2013	36	6		649	656		10.1111/j.1600-0587.2012.07191.x	WOS:000319290600002
244	Gibson, L; McNeill, A; de Tores, P; Wayne, A; Yates, C	Will future climate change threaten a range restricted endemic species, the quokka (Setonix brachyurus), in south west Australia?	BIOLOGICAL CONSERVATION	0006-3207	NOV	2010	143	11		2453	2461		10.1016/j.biocon.2010.06.011	WOS:000283412300005
245	Gilbert, Mark A.; Gaffney, Eamonn A.; Bullock, James M.; White, Steven M.	Spreading speeds for plant populations in landscapes with low environmental variation	JOURNAL OF THEORETICAL BIOLOGY	0022-5193	2014-12-21	2014	363			436	452		10.1016/j.jtbi.2014.08.022	WOS:000347438600045
246	Giles, John R.; Peterson, A. Townsend; Busch, Joseph D.; Olafson, Pia U.; Scoles, Glen A.; Davey, Ronald B.; Pound, J. Mathews; Kammlah, Diane M.; Lohmeyer, Kimberly H.; Wagner, David M.	Invasive potential of cattle fever ticks in the southern United States	PARASITES & VECTORS	1756-3305	2014-04-17	2014	7					189	10.1186/1756-3305-7-189	WOS:000335072500002
247	Gillson, L; Dawson, TP; Jack, S; McGeoch, MA	Accommodating climate change contingencies in conservation strategy	TRENDS IN ECOLOGY & EVOLUTION	0169-5347	MAR	2013	28	3		135	142		10.1016/j.tree.2012.10.008	WOS:000316160400003
248	Giometto, Andrea; Rinaldo, Andrea; Carrara, Francesco; Altermatt, Florian	Emerging predictable features of replicated biological invasion fronts	PROCEEDINGS OF THE NATIONAL ACADEMY OF SCIENCES OF THE UNITED STATES OF AMERICA	0027-8424	2014-01-07	2014	111	1		297	301		10.1073/pnas.1321167110	WOS:000329350700079
249	Girardello, M; Griggio, M; Whittingham, MJ; Rushton, SP	Models of climate associations and distributions of amphibians in Italy	ECOLOGICAL RESEARCH	0912-3814	JAN	2010	25	1		103	111		10.1007/s11284-009-0636-z	WOS:000273745200011
250	Godsoe, William; Murray, Rua; Plank, Michael J.	Information on Biotic Interactions Improves Transferability of Distribution Models	AMERICAN NATURALIST	0003-0147	2015-02-15	2015	185	2		281	290		10.1086/679440	WOS:000348456700012
251	Gonzalez, C; Wang, O; Strutz, SE; Gonzalez-Salazar, C; Sanchez-Cordero, V; Sarkar, S	Climate Change and Risk of Leishmaniasis in North America: Predictions from Ecological Niche Models of Vector and Reservoir Species	PLOS NEGLECTED TROPICAL DISEASES	1935-2727	JAN	2010	4	1				e585	10.1371/journal.pntd.0000585	WOS:000274179500013
252	Gonzalez-Salazar, C; Stephens, CR; Marquet, PA	Comparing the relative contributions of biotic and abiotic factors as mediators of species' distributions	ECOLOGICAL MODELLING	0304-3800	2013-01-10	2013	248			57	70		10.1016/j.ecolmodel.2012.10.007	WOS:000313461600006
253	Gotelli, NJ; Graves, GR; Rahbek, C	Macroecological signals of species interactions in the Danish avifauna	PROCEEDINGS OF THE NATIONAL ACADEMY OF SCIENCES OF THE UNITED STATES OF AMERICA	0027-8424	2013-03-16	2010	107	11		5030	5035		10.1073/pnas.0914089107	WOS:000275714300042
254	Gould, Susan F.; Beeton, Nicholas J.; Harris, Rebecca M. B.; Hutchinson, Michael F.; Lechner, Alex M.; Porfirio, Luciana L.; Mackey, Brendan G.	A tool for simulating and communicating uncertainty when modelling species distributions under future climates	ECOLOGY AND EVOLUTION	2045-7758	2015-12-14	2014	4	24		4798	4811		10.1002/ece3.1319	WOS:000346736200019
255	Graham, CH; Silva, N; Velasquez-Tibata, J	Evaluating the potential causes of range limits of birds of the Colombian Andes	JOURNAL OF BIOGEOGRAPHY	0305-0270	OCT	2010	37	10		1863	1875		10.1111/j.1365-2699.2010.02356.x	WOS:000282183900004
256	Guillaumet, A; Gonin, J; Prodon, R; Crochet, PA	The geographic and seasonal dimensions of habitat use in Galerida larks: implications for species coexistence and range limits	ECOGRAPHY	0906-7590	OCT	2010	33	5		961	970		10.1111/j.1600-0587.2009.06087.x	WOS:000283690900016
257	Guisan, A; Thuiller, W	Predicting species distribution: offering more than simple habitat models	ECOLOGY LETTERS	1461-023X	SEP	2005	8	9		993	1009		10.1111/j.1461-0248.2005.00792.x	WOS:000231224600011
258	Gunton, Richard M.; Polce, Chiara; Kunin, William E.	Predicting ground temperatures across European landscapes	METHODS IN ECOLOGY AND EVOLUTION	2041-210X	2015-05-15	2015	6	5		532	542		10.1111/2041-210X.12355	WOS:000354540700005
259	Guo, Hongyu; Zhang, Yihui; Lan, Zhenjiang; Pennings, Steven C.	Biotic interactions mediate the expansion of black mangrove (Avicennia germinans) into salt marshes under climate change	GLOBAL CHANGE BIOLOGY	1354-1013	2015-09-13	2013	19	9		2765	2774		10.1111/gcb.12221	WOS:000322758000015
260	Gutierrez, Eliecer E.; Boria, Robert A.; Anderson, Robert P.	Can biotic interactions cause allopatry? Niche models, competition, and distributions of South American mouse opossums	ECOGRAPHY	0906-7590	2015-08-14	2014	37	8		741	753		10.1111/ecog.00620	WOS:000340405600004
261	Haby, Nerissa A.; Prowse, Thomas A. A.; Gregory, Stephen D.; Watts, Michael J.; Delean, Steven; Fordham, Damien A.; Foulkes, Jeff; Brook, Barry W.	Scale dependency of metapopulation models used to predict climate change impacts on small mammals	ECOGRAPHY	0906-7590	2015-07-13	2013	36	7		832	841		10.1111/j.1600-0587.2012.07749.x	WOS:000320468900009
262	Hagen, Snorre B.; Kopatz, Alexander; Aspi, Jouni; Kojola, Ilpo; Eiken, Hans Geir	Evidence of rapid change in genetic structure and diversity during range expansion in a recovering large terrestrial carnivore	PROCEEDINGS OF THE ROYAL SOCIETY B-BIOLOGICAL SCIENCES	0962-8452	2015-05-22	2015	282	1807				20150092	10.1098/rspb.2015.0092	WOS:000353351100007
263	Hagerty, BE; Nussear, KE; Esque, TC; Tracy, CR	Making molehills out of mountains: landscape genetics of the Mojave desert tortoise	LANDSCAPE ECOLOGY	0921-2973	FEB	2011	26	2		267	280		10.1007/s10980-010-9550-6	WOS:000286474900009
264	Hamaoui-Laguel, Lynda; Vautard, Robert; Liu, Li; Solmon, Fabien; Viovy, Nicolas; Khvorostyanov, Dmitry; Essl, Franz; Chuine, Isabelle; Colette, Augustin; Semenov, Mikhail A.; Schaffhauser, Alice; Storkey, Jonathan; Thibaudon, Michel; Epstein, Michelle M.	Effects of climate change and seed dispersal on airborne ragweed pollen loads in Europe	NATURE CLIMATE CHANGE	1758-678X	2015-08-15	2015	5	8		766	U186		10.1038/NCLIMATE2652	WOS:000358484400021
265	Hamilton, Christopher M.; Thogmartin, Wayne E.; Radeloff, Volker C.; Plantinga, Andrew J. .; Heglund, Patricia J.; Martinuzzi, Sebastian; Pidgeon, Anna M.	Change in agricultural land use constrains adaptation of national wildlife refuges to climate change	ENVIRONMENTAL CONSERVATION	0376-8929	2015-03-15	2015	42	1		12	19		10.1017/S0376892914000174	WOS:000349458300002
266	Hannah, DM; Brown, LE; Milner, AM; Gurnell, AM; McGregord, GR; Petts, GE; Smith, BPG; Snook, DL	Integrating climate-hydrology-ecology for alpine river systems	AQUATIC CONSERVATION-MARINE AND FRESHWATER ECOSYSTEMS	1052-7613	SEP-OCT	2007	17	6		636	656		10.1002/aqc.800	WOS:000250067000007
267	Hanspach, Jan; Schweiger, Oliver; Kuehn, Ingolf; Plattner, Matthias; Pearman, Peter B.; Zimmermann, Niklaus E.; Settele, Josef	Host plant availability potentially limits butterfly distributions under cold environmental conditions	ECOGRAPHY	0906-7590	2015-03-14	2014	37	3		301	308		10.1111/j.1600-0587.2013.00195.x	WOS:000332149100012
268	Hargreaves, Anna L.; Eckert, Christopher G.	Evolution of dispersal and mating systems along geographic gradients: implications for shifting ranges	FUNCTIONAL ECOLOGY	0269-8463	2015-02-14	2014	28	1	SI	5	21		10.1111/1365-2435.12170	WOS:000331083900003
269	Hargrove, L; Rotenberry, JT	Spatial structure and dynamics of breeding bird populations at a distribution margin, southern California	JOURNAL OF BIOGEOGRAPHY	0305-0270	SEP	2011	38	9		1708	1716		10.1111/j.1365-2699.2011.02525.x	WOS:000293906600007
270	Harsch, Melanie A.; Zhou, Ying; HilleRisLambers, Janneke; Kot, Mark	Keeping Pace with Climate Change: Stage-Structured Moving-Habitat Models	AMERICAN NATURALIST	0003-0147	2015-07-14	2014	184	1		25	37		10.1086/676590	WOS:000337736700004
271	Hartig, F; Dyke, J; Hickler, T; Higgins, SI; O'Hara, RB; Scheiter, S; Huth, A	Connecting dynamic vegetation models to data - an inverse perspective	JOURNAL OF BIOGEOGRAPHY	0305-0270	DEC	2012	39	12		2240	2252		10.1111/j.1365-2699.2012.02745.x	WOS:000311384100015
272	Hassel-Finnegan, Heather; Borries, Carola; Zhao, Qing; Phiapalath, Phaivanh; Koenig, Andreas	Southeast Asian primate communities: the effects of ecology and Pleistocene refuges on species richness.	Integrative zoology		2013-12-01	2013	8	4		417	26		10.1111/1749-4877.12056	MEDLINE:24344966
273	Hattab, Tarek; Albouy, Camille; Lasram, Frida Ben Rais; Somot, Samuel; Le Loc'h, Francois; Leprieur, Fabien	Towards a better understanding of potential impacts of climate change on marine species distribution: a multiscale modelling approach	GLOBAL ECOLOGY AND BIOGEOGRAPHY	1466-822X	2015-12-14	2014	23	12		1417	1429		10.1111/geb.12217	WOS:000344591900009
274	Hawkins, BA; Diniz, JAF; Soeller, SA	Water links the historical and contemporary components of the Australian bird diversity gradient	JOURNAL OF BIOGEOGRAPHY	0305-0270	JUN	2005	32	6		1035	1042		10.1111/j.1365-2699.2004.01238.x	WOS:000229174100010
275	Hawkins, Bradford A.; Rueda, Marta; Rangel, Thiago F.; Field, Richard; Diniz-Filho, Jose Alexandre F.	Community phylogenetics at the biogeographical scale: cold tolerance, niche conservatism and the structure of North American forests	JOURNAL OF BIOGEOGRAPHY	0305-0270	2015-01-14	2014	41	1		23	38		10.1111/jbi.12171	WOS:000328271500004
276	He, HS; Hao, ZQ; Mladenoff, DJ; Shao, GF; Hu, YM; Chang, Y	Simulating forest ecosystem response to climate warming incorporating spatial effects in north-eastern China	JOURNAL OF BIOGEOGRAPHY	0305-0270	DEC	2005	32	12		2043	2056		10.1111/j.1365-2699.2005.01353.x	WOS:000233408500001
277	Heikkinen, RK; Luoto, M; Araujo, MB; Virkkala, R; Thuiller, W; Sykes, MT	Methods and uncertainties in bioclimatic envelope modelling under climate change	PROGRESS IN PHYSICAL GEOGRAPHY	0309-1333	DEC	2006	30	6		751	777		10.1177/0309133306071957	WOS:000243236600004
278	Heikkinen, RK; Luoto, M; Virkkala, R; Pearson, RG; Korber, JH	Biotic interactions improve prediction of boreal bird distributions at macro-scales	GLOBAL ECOLOGY AND BIOGEOGRAPHY	1466-822X	NOV	2007	16	6		754	763		10.1111/j.1466-8238.2007.00345.x	WOS:000250262900008
279	Hein, Catherine L.; Oehlund, Gunnar; Englund, Goeran	Fish introductions reveal the temperature dependence of species interactions	PROCEEDINGS OF THE ROYAL SOCIETY B-BIOLOGICAL SCIENCES	0962-8452	2014-01-22	2014	281	1775				20132641	10.1098/rspb.2013.2641	WOS:000332380800015
280	Hein, CL; Ohlund, G; Englund, G	Future Distribution of Arctic Char Salvelinus alpinus in Sweden under Climate Change: Effects of Temperature, Lake Size and Species Interactions	AMBIO	0044-7447	JUL	2012	41			303	312		10.1007/s13280-012-0308-z	WOS:000307285200013
281	Hein, CL; Ohlund, G; Englund, G	Dispersal through stream networks: modelling climate-driven range expansions of fishes	DIVERSITY AND DISTRIBUTIONS	1366-9516	JUL	2011	17	4		641	651		10.1111/j.1472-4642.2011.00776.x	WOS:000293138400006
282	Heinken, T; Winkler, E	Non-random dispersal by ants: Long-term field data versus model predictions of population spread of a forest herb	PERSPECTIVES IN PLANT ECOLOGY EVOLUTION AND SYSTEMATICS	1433-8319		2009	11	1		1	15		10.1016/j.ppees.2008.11.001	WOS:000263447000001
283	Henry, Roslyn C.; Bocedi, Greta; Dytham, Calvin; Travis, Justin M. J.	Inter-annual variability influences the eco-evolutionary dynamics of range-shifting	PEERJ	2167-8359	2014-01-02	2014	2					e228	10.7717/peerj.228	WOS:000347555000001
284	Herbert, RJH; Southward, AJ; Clarke, RT; Sheader, M; Hawkins, SJ	Persistent border: an analysis of the geographic boundary of an intertidal species	MARINE ECOLOGY PROGRESS SERIES	0171-8630		2009	379			135	150		10.3354/meps07899	WOS:000265625200011
285	Herborg, LM; Rudnick, DA; Siliang, Y; Lodge, DM; MacIsaac, HJ	Predicting the range of Chinese mitten crabs in Europe	CONSERVATION BIOLOGY	0888-8892	OCT	2007	21	5		1316	1323		10.1111/j.1523-1739.2007.00778.x	WOS:000250008700022
286	Herrel, A; Bonneaud, C	Temperature dependence of locomotor performance in the tropical clawed frog, Xenopus tropicalis	JOURNAL OF EXPERIMENTAL BIOLOGY	0022-0949	JUL	2012	215	14		2465	2470		10.1242/jeb.069765	WOS:000305682700018
287	Hidalgo, M; Gusdal, Y; Dingsor, GE; Hjermann, D; Ottersen, G; Stige, LC; Melsom, A; Stenseth, NC	A combination of hydrodynamical and statistical modelling reveals non-stationary climate effects on fish larvae distributions	PROCEEDINGS OF THE ROYAL SOCIETY B-BIOLOGICAL SCIENCES	0962-8452	2013-01-22	2012	279	1727		275	283		10.1098/rspb.2011.0750	WOS:000298349300009
288	Hiddink, JG; Lasram, FB; Cantrill, J; Davies, AJ	Keeping pace with climate change: what can we learn from the spread of Lessepsian migrants?	GLOBAL CHANGE BIOLOGY	1354-1013	JUL	2012	18	7		2161	2172		10.1111/j.1365-2486.2012.02698.x	WOS:000304820300007
289	Hill, Matthew P.; Axford, Jason K.; Hoffmann, Ary A.	Predicting the spread of Aedes albopictus in Australia under current and future climates: Multiple approaches and datasets to incorporate potential evolutionary divergence	AUSTRAL ECOLOGY	1442-9985	2015-06-14	2014	39	4		469	478		10.1111/aec.12105	WOS:000336459200019
290	Hillyer, R; Silman, MR	Changes in species interactions across a 2.5 km elevation gradient: effects on plant migration in response to climate change	GLOBAL CHANGE BIOLOGY	1354-1013	DEC	2010	16	12		3205	3214		10.1111/j.1365-2486.2010.02268.x	WOS:000283726600004
291	Hockey, PAR; Sirami, C; Ridley, AR; Midgley, GF; Babiker, HA	Interrogating recent range changes in South African birds: confounding signals from land use and climate change present a challenge for attribution	DIVERSITY AND DISTRIBUTIONS	1366-9516	MAR	2011	17	2		254	261		10.1111/j.1472-4642.2010.00741.x	WOS:000287448100007
292	Hodgson, JA; Thomas, CD; Dytham, C; Travis, JMJ; Cornell, SJ	The Speed of Range Shifts in Fragmented Landscapes	PLOS ONE	1932-6203	2013-10-17	2012	7	10				e47141	10.1371/journal.pone.0047141	WOS:000311146900040
293	Hof, Anouschka R.	Alien species in a warming climate: a case study of the nutcracker and stone pines	BIOLOGICAL INVASIONS	1387-3547	2015-05-15	2015	17	5		1533	1543		10.1007/s10530-014-0813-z	WOS:000352438800019
294	Hof, AR; Jansson, R; Nilsson, C	The usefulness of elevation as a predictor variable in species distribution modelling	ECOLOGICAL MODELLING	0304-3800	2013-11-10	2012	246			86	90		10.1016/j.ecolmodel.2012.07.028	WOS:000310255100009
295	Hof, AR; Jansson, R; Nilsson, C	How biotic interactions may alter future predictions of species distributions: future threats to the persistence of the arctic fox in Fennoscandia	DIVERSITY AND DISTRIBUTIONS	1366-9516	JUN	2012	18	6		554	562		10.1111/j.1472-4642.2011.00876.x	WOS:000303666000003
296	Hof, AR; Jansson, R; Nilsson, C	Future Climate Change Will Favour Non-Specialist Mammals in the (Sub)Arctics	PLOS ONE	1932-6203	2013-12-20	2012	7	12				e52574	10.1371/journal.pone.0052574	WOS:000312794500202
297	Hof, C; Brandle, M; Dehling, DM; Munguia, M; Brandl, R; Araujo, MB; Rahbek, C	Habitat stability affects dispersal and the ability to track climate change	BIOLOGY LETTERS	1744-9561	2013-08-23	2012	8	4		639	643		10.1098/rsbl.2012.0023	WOS:000306361700044
298	Hoffman, JD; Aguilar-Amuchastegui, N; Tyre, AJ	Use of simulated data from a process-based habitat model to evaluate methods for predicting species occurrence	ECOGRAPHY	0906-7590	SEP	2010	33	4		656	666		10.1111/j.1600-0587.2009.05495.x	WOS:000282176800005
299	Holland, EP; Aegerter, JN; Dytham, C; Smith, GC	Landscape as a model: The importance of geometry	PLOS COMPUTATIONAL BIOLOGY	1553-734X	OCT	2007	3	10		1979	1992	e200	10.1371/journal.pcbi.0030200	WOS:000251113500016
300	Homburg, Katharina; Brandt, Patric; Drees, Claudia; Assmann, Thorsten	Evolutionarily significant units in a flightless ground beetle show different climate niches and high extinction risk due to climate change	JOURNAL OF INSECT CONSERVATION	1366-638X	2015-10-14	2014	18	5		781	790		10.1007/s10841-014-9685-x	WOS:000343726300003
301	Hope, AG; Takebayashi, N; Galbreath, KE; Talbot, SL; Cook, JA	Temporal, spatial and ecological dynamics of speciation among amphi-Beringian small mammals	JOURNAL OF BIOGEOGRAPHY	0305-0270	MAR	2013	40	3		415	429		10.1111/jbi.12056	WOS:000314922500002
302	Hortal, J; Lobo, JM; Jimenez-Valverde, A	Basic Questions in Biogeography and the (Lack of) Simplicity of Species Distributions: Putting Species Distribution Models in the Right Place	NATUREZA & CONSERVACAO	1679-0073	DEC	2012	10	2		108	118		10.4322/natcon.2012.029	WOS:000313845000003
303	Horvitz, Nir; Wang, Rui; Zhu, Min; Wan, Fang-Hao; Nathan, Ran	A simple modeling approach to elucidate the main transport processes and predict invasive spread: River-mediated invasion of Ageratina adenophora in China	WATER RESOURCES RESEARCH	0043-1397	2015-12-14	2014	50	12		9738	9747		10.1002/2014WR015537	WOS:000347921100035
304	Hoye, TT; Skov, F; Topping, CJ	Interpreting outputs of agent-based models using abundance-occupancy relationships	ECOLOGICAL INDICATORS	1470-160X	SEP	2012	20			221	227		10.1016/j.ecolind.2012.01.017	WOS:000303788000026
305	Hsu, RCC; Tamis, WLM; Raes, N; de Snoo, GR; Wolf, JHD; Oostermeijer, G; Lin, SH	Simulating climate change impacts on forests and associated vascular epiphytes in a subtropical island of East Asia	DIVERSITY AND DISTRIBUTIONS	1366-9516	APR	2012	18	4		334	347		10.1111/j.1472-4642.2011.00819.x	WOS:000301223500003
306	Hu, JH; Jiang, ZG	Climate Change Hastens the Conservation Urgency of an Endangered Ungulate	PLOS ONE	1932-6203	2013-08-03	2011	6	8				e22873	10.1371/journal.pone.0022873	WOS:000293558900040
307	Hu, Junhua; Liu, Yang	Unveiling the Conservation Biogeography of a Data-Deficient Endangered Bird Species under Climate Change	PLOS ONE	1932-6203	2014-01-03	2014	9	1				e84529	10.1371/journal.pone.0084529	WOS:000329460800048
308	Huey, RB; Kearney, MR; Krockenberger, A; Holtum, JAM; Jess, M; Williams, SE	Predicting organismal vulnerability to climate warming: roles of behaviour, physiology and adaptation	PHILOSOPHICAL TRANSACTIONS OF THE ROYAL SOCIETY B-BIOLOGICAL SCIENCES	0962-8436	2013-06-19	2012	367	1596	SI	1665	1679		10.1098/rstb.2012.0005	WOS:000303799900005
309	Hulme, PE	Biological invasions: winning the science battles but losing the conservation war?	ORYX	0030-6053	APR	2003	37	2		178	193		10.1017/S003060530300036X	WOS:000184091500013
310	Ibanez, I; Clark, JS; Dietze, MC	Evaluating the sources of potential migrant species: Implications under climate change	ECOLOGICAL APPLICATIONS	1051-0761	OCT	2008	18	7		1664	1678		10.1890/07-1594.1	WOS:000259555900008
311	Ibanez, Ines; Diez, Jeffrey M.; Miller, Luke P.; Olden, Julian D.; Sorte, Cascade J. B.; Blumenthal, Dana M.; Bradley, Bethany A.; D'Antonio, Carla M.; Dukes, Jeffrey S.; Early, Regan I.; Grosholz, Edwin D.; Lawler, Joshua J.	Integrated assessment of biological invasions	ECOLOGICAL APPLICATIONS	1051-0761	2015-01-14	2014	24	1		25	37		10.1890/13-0776.1	WOS:000329836900005
312	Illan, Javier Gutierrez; Thomas, Chris D.; Jones, Julia A.; Wong, Weng-Keen; Shirley, Susan M.; Betts, Matthew G.	Precipitation and winter temperature predict long-term range-scale abundance changes in Western North American birds	GLOBAL CHANGE BIOLOGY	1354-1013	2015-11-14	2014	20	11		3351	3364		10.1111/gcb.12642	WOS:000343762800006
313	Illan, JG; Gutierrez, D; Wilson, RJ	The contributions of topoclimate and land cover to species distributions and abundance: fine-resolution tests for a mountain butterfly fauna	GLOBAL ECOLOGY AND BIOGEOGRAPHY	1466-822X	MAR	2010	19	2		159	173		10.1111/j.1466-8238.2009.00507.x	WOS:000274320600002
314	Isaac, JL; Vanderwal, J; Johnson, CN; Williams, SE	Resistance and resilience: quantifying relative extinction risk in a diverse assemblage of Australian tropical rainforest vertebrates	DIVERSITY AND DISTRIBUTIONS	1366-9516	MAR	2009	15	2		280	288		10.1111/j.1472-4642.2008.00531.x	WOS:000263244000010
315	Iverson, LR; Schwartz, MW; Prasad, AM	How fast and far might tree species migrate in the eastern United States due to climate change?	GLOBAL ECOLOGY AND BIOGEOGRAPHY	0960-7447	MAY	2004	13	3		209	219		10.1111/j.1466-822X.2004.00093.x	WOS:000221422000003
316	Jaeschke, A; Bittner, T; Jentsch, A; Reineking, B; Schlumprecht, H; Beierkuhnlein, C	Biotic Interactions in the Face of Climate Change: A Comparison of Three Modelling Approaches	PLOS ONE	1932-6203	2013-12-06	2012	7	12				e51472	10.1371/journal.pone.0051472	WOS:000312589700042
317	Jarzyna, Marta A.; Zuckerberg, Benjamin; Porter, William F.; Finley, Andrew O.; Maurer, Brian A.	Spatial scaling of temporal changes in avian communities	GLOBAL ECOLOGY AND BIOGEOGRAPHY	1466-822X	2015-11-15	2015	24	11		1236	1248		10.1111/geb.12361	WOS:000362796400004
318	Jay, F; Manel, S; Alvarez, N; Durand, EY; Thuiller, W; Holderegger, R; Taberlet, P; Francois, O	Forecasting changes in population genetic structure of alpine plants in response to global warming	MOLECULAR ECOLOGY	0962-1083	MAY	2012	21	10		2354	2368		10.1111/j.1365-294X.2012.05541.x	WOS:000303388300006
319	Jeffress, Mackenzie R.; Rodhouse, Thomas J.; Ray, Chris; Wolff, Susan; Epps, Clinton W.	The idiosyncrasies of place: geographic variation in the climate-distribution relationships of the American pika	ECOLOGICAL APPLICATIONS	1051-0761	2015-06-13	2013	23	4		864	878			WOS:000320105100015
320	Jermakowicz, Edyta; Wroblewska, Ada; Brzosko, Emilia; Mirski, Pawel; Hirse, Toomas	Phylogeographical structure of the boreal-montane orchid Malaxis monophyllos as a result of multi-directional gene flow	BOTANICAL JOURNAL OF THE LINNEAN SOCIETY	0024-4074	2015-05-15	2015	178	1		138	154		10.1111/boj.12268	WOS:000353902400006
321	Jeschke, JM; Strayer, DL	Usefulness of bioclimatic models for studying climate change and invasive species	YEAR IN ECOLOGY AND CONSERVATION BIOLOGY 2008	0077-8923		2008	1134			1	24		10.1196/annals.1439.002	WOS:000257506400001
322	Jimenez-Valverde, A; Decae, AE; Arnedo, MA	Environmental suitability of new reported localities of the funnelweb spider Macrothele calpeiana: an assessment using potential distribution modelling with presence-only techniques	JOURNAL OF BIOGEOGRAPHY	0305-0270	JUN	2011	38	6		1213	1223		10.1111/j.1365-2699.2010.02465.x	WOS:000290489100017
323	Jones, Benjamin T.; Gyory, Joanna; Grey, Erin K.; Bartlein, Michael; Ko, Dong S.; Nero, Redwood W.; Taylor, Caz M.	Transport of blue crab larvae in the northern Gulf of Mexico during the Deepwater Horizon oil spill	MARINE ECOLOGY PROGRESS SERIES	0171-8630	2015-05-07	2015	527			143	156		10.3354/meps11238	WOS:000354395700011
324	Jones, Miranda C.; Dye, Stephen R.; Pinnegar, John K.; Warren, Rachel; Cheung, William W. L.	Applying distribution model projections for an uncertain future: the case of the Pacific oyster in UK waters	AQUATIC CONSERVATION-MARINE AND FRESHWATER ECOSYSTEMS	1052-7613	2015-10-13	2013	23	5		710	722		10.1002/aqc.2364	WOS:000325228300007
325	Jones, MM; Ferrier, S; Condit, R; Manion, G; Aguilar, S; Perez, R	Strong congruence in tree and fern community turnover in response to soils and climate in central Panama	JOURNAL OF ECOLOGY	0022-0477	MAR	2013	101	2		506	516		10.1111/1365-2745.12053	WOS:000317923300024
326	Kail, Jochem; Guse, Bjoern; Radinger, Johannes; Schroeder, Maria; Kiesel, Jens; Kleinhans, Maarten; Schuurman, Filip; Fohrer, Nicola; Hering, Daniel; Wolter, Christian	A Modelling Framework to Assess the Effect of Pressures on River Abiotic Habitat Conditions and Biota	PLOS ONE	1932-6203	2015-06-26	2015	10	6				e0130228	10.1371/journal.pone.0130228	WOS:000358147500058
327	Kaloveloni, Aggeliki; Tscheulin, Thomas; Vujic, Ante; Radenkovic, Snezana; Petanidou, Theodora	Winners and losers of climate change for the genus Merodon (Diptera: Syrphidae) across the Balkan Peninsula	ECOLOGICAL MODELLING	0304-3800	2015-10-10	2015	313			201	211		10.1016/j.ecolmodel.2015.06.032	WOS:000361865000017
328	Kambo, Dasvinder; Kotanen, Peter M.	Latitudinal trends in herbivory and performance of an invasive species, common burdock (Arctium minus)	BIOLOGICAL INVASIONS	1387-3547	2015-01-14	2014	16	1		101	112		10.1007/s10530-013-0506-z	WOS:000328842300010
329	Kappes, H; Haase, P	Slow, but steady: dispersal of freshwater molluscs	AQUATIC SCIENCES	1015-1621	JAN	2012	74	1		1	14		10.1007/s00027-011-0187-6	WOS:000298750900001
330	Kearney, M; Porter, WP	Mapping the fundamental niche: Physiology, climate, and the distribution of a nocturnal lizard	ECOLOGY	0012-9658	NOV	2004	85	11		3119	3131		10.1890/03-0820	WOS:000225263500020
331	Kearney, M; Porter, WP; Williams, C; Ritchie, S; Hoffmann, AA	Integrating biophysical models and evolutionary theory to predict climatic impacts on species' ranges: the dengue mosquito Aedes aegypti in Australia	FUNCTIONAL ECOLOGY	0269-8463	JUN	2009	23	3		528	538		10.1111/j.1365-2435.2008.01538.x	WOS:000266024900009
332	Keatley, BE; Douglas, MSV; Smol, JP	Evaluating the influence of environmental and spatial variables on diatom species distributions from Melville Island (Canadian High Arctic)	BOTANY-BOTANIQUE	1916-2790	JAN	2008	86	1		76	90		10.1139/B07-118	WOS:000255130800008
333	Keith, SA; Herbert, RJH; Norton, PA; Hawkins, SJ; Newton, AC	Individualistic species limitations of climate-induced range expansions generated by meso-scale dispersal barriers	DIVERSITY AND DISTRIBUTIONS	1366-9516	MAR	2011	17	2		275	286		10.1111/j.1472-4642.2010.00734.x	WOS:000287448100009
334	Kennedy, TL; Gutzler, DS; Leung, RL	Predicting future threats to the long-term survival of Gila trout using a high-resolution simulation of climate change	CLIMATIC CHANGE	0165-0009	JUN	2009	94	2013-03-04		503	515		10.1007/s10584-008-9503-0	WOS:000266079200017
335	Kershaw, Francine; Waller, Tomas; Micucci, Patricio; Draque, Juan; Barros, Mariano; Buongermini, Emilio; Pearson, Richard G.; Mendez, Martin	Informing conservation units: barriers to dispersal for the yellow anaconda	DIVERSITY AND DISTRIBUTIONS	1366-9516	2015-09-13	2013	19	9		1164	1174		10.1111/ddi.12101	WOS:000323123300007
336	Khanum, Rizwana; Mumtaz, A. S.; Kumar, Sunil	Predicting impacts of climate change on medicinal asclepiads of Pakistan using Maxent modeling	ACTA OECOLOGICA-INTERNATIONAL JOURNAL OF ECOLOGY	1146-609X	2015-05-13	2013	49			23	31		10.1016/j.actao.2013.02.002	WOS:000319538700005
337	Kissling, W. Daniel; Schleuning, Matthias	Multispecies interactions across trophic levels at macroscales: retrospective and future directions	ECOGRAPHY	0906-7590	2015-04-15	2015	38	4	SI	346	357		10.1111/ecog.00819	WOS:000352626400003
338	Kissling, WD; Field, R; Korntheuer, H; Heyder, U; Bohning-Gaese, K	Woody plants and the prediction of climate-change impacts on bird diversity	PHILOSOPHICAL TRANSACTIONS OF THE ROYAL SOCIETY B-BIOLOGICAL SCIENCES	0962-8436	2013-07-12	2010	365	1549		2035	2045		10.1098/rstb.2010.0008	WOS:000278163800005
339	Krause, Crystal M.; Cobb, Neil S.; Pennington, Deana D.	Range Shifts under Future Scenarios of Climate Change: Dispersal Ability Matters for Colorado Plateau Endemic Plants	NATURAL AREAS JOURNAL	0885-8608	2015-07-15	2015	35	3		428	438			WOS:000358257300007
340	Krawchuk, MA; Moritz, MA; Parisien, MA; Van Dorn, J; Hayhoe, K	Global Pyrogeography: the Current and Future Distribution of Wildfire	PLOS ONE	1932-6203	2013-04-08	2009	4	4				e5102	10.1371/journal.pone.0005102	WOS:000265505700011
341	Krosby, Meade; Breckheimer, Ian; Pierce, D. John; Singleton, Peter H.; Hall, Sonia A.; Halupka, Karl C.; Gaines, William L.; Long, Robert A.; McRae, Brad H.; Cosentino, Brian L.; Schuett-Hames, Joanne P.	Focal species and landscape "naturalness" corridor models offer complementary approaches for connectivity conservation planning	LANDSCAPE ECOLOGY	0921-2973	2015-12-15	2015	30	10		2121	2132		10.1007/s10980-015-0235-z	WOS:000363274900021
342	Kubisch, A; Hovestadt, T; Poethke, HJ	On the elasticity of range limits during periods of expansion	ECOLOGY	0012-9658	OCT	2010	91	10		3094	3099		10.1890/09-2022.1	WOS:000282654700027
343	Kubisch, A; Poethke, HJ; Hovestadt, T	Density-dependent dispersal and the formation of range borders.	ECOGRAPHY	0906-7590	DEC	2011	34	6		1002	1008		10.1111/j.1600-0587.2010.06744.x	WOS:000297738200010
344	Kubisch, Alexander; Degen, Tobias; Hovestadt, Thomas; Poethke, Hans Joachim	Predicting range shifts under global change: the balance between local adaptation and dispersal	ECOGRAPHY	0906-7590	2015-08-13	2013	36	8		873	882		10.1111/j.1600-0587.2012.00062.x	WOS:000321328100004
345	Kuo, Hao-Chih; Chen, Shiang-Fan; Fang, Yin-Ping; Flanders, Jon; Rossiter, Stephen J.	Comparative rangewide phylogeography of four endemic Taiwanese bat species	MOLECULAR ECOLOGY	0962-1083	2015-07-14	2014	23	14		3566	3586		10.1111/mec.12838	WOS:000339389000014
346	La Sorte, FA; Jetz, W	Tracking of climatic niche boundaries under recent climate change	JOURNAL OF ANIMAL ECOLOGY	0021-8790	JUL	2012	81	4		914	925		10.1111/j.1365-2656.2012.01958.x	WOS:000305333900020
347	La Sorte, Frank A.; Butchart, Stuart H. M.; Jetz, Walter; Boehning-Gaese, Katrin	Range-Wide Latitudinal and Elevational Temperature Gradients for the World's Terrestrial Birds: Implications under Global Climate Change	PLOS ONE	1932-6203	2014-05-22	2014	9	5				e98361	10.1371/journal.pone.0098361	WOS:000338323200067
348	Lakeman-Fraser, Poppy; Ewers, Robert M.	Enemy release promotes range expansion in a host plant	OECOLOGIA	0029-8549	2015-08-13	2013	172	4		1203	1212		10.1007/s00442-012-2555-x	WOS:000322180000027
349	Lamb, JM; Ralph, TMC; Goodman, SM; Bogdanowicz, W; Fahr, J; Gajewska, M; Bates, PJJ; Eger, J; Benda, P; Taylor, PJ	Phylogeography and predicted distribution of African-Arabian and Malagasy populations of giant mastiff bats, Otomops spp. (Chiroptera : Molossidae)	ACTA CHIROPTEROLOGICA	1508-1109		2008	10	1		21	40		10.3161/150811008X331063	WOS:000257733700003
350	Lambert, Emily; Pierce, Graham J.; Hall, Karen; Brereton, Tom; Dunn, Timothy E.; Wall, Dave; Jepson, Paul D.; Deaville, Rob; Macleod, Colin D.	Cetacean range and climate in the eastern North Atlantic: future predictions and implications for conservation	GLOBAL CHANGE BIOLOGY	1354-1013	2015-06-14	2014	20	6		1782	1793		10.1111/gcb.12560	WOS:000336482700008
351	Lancaster, Lesley T.; Dudaniec, Rachael Y.; Hansson, Bengt; Svensson, Erik I.	Latitudinal shift in thermal niche breadth results from thermal release during a climate-mediated range expansion	JOURNAL OF BIOGEOGRAPHY	0305-0270	2015-10-15	2015	42	10		1953	1963		10.1111/jbi.12553	WOS:000361181900014
352	Langer, MR; Weinmann, AE; Lotters, S; Bernhard, JM; Rodder, D	Climate-Driven Range Extension of Amphistegina (Protista, Foraminiferida): Models of Current and Predicted Future Ranges	PLOS ONE	1932-6203	2013-02-06	2013	8	2				e54443	10.1371/journal.pone.0054443	WOS:000315153400025
353	Langer, MR; Weinmann, AE; Lotters, S; Rodder, D	STRANGERS IN PARADISE: MODELING THE BIOGEOGRAPHIC RANGE EXPANSION OF THE FORAMINIFERA AMPHISTEGINA IN THE MEDITERRANEAN SEA	JOURNAL OF FORAMINIFERAL RESEARCH	0096-1191	JUL	2012	42	3		234	244			WOS:000307033800004
354	Lara-Romero, Carlos; Robledo-Arnuncio, Juan J.; Garcia-Fernandez, Alfredo; Iriondo, Jose M.	Assessing Intraspecific Variation in Effective Dispersal Along an Altitudinal Gradient: A Test in Two Mediterranean High-Mountain Plants	PLOS ONE	1932-6203	2014-01-29	2014	9	1				e87189	10.1371/journal.pone.0087189	WOS:000330570000117
355	Larson, ER; Olden, JD	Using avatar species to model the potential distribution of emerging invaders	GLOBAL ECOLOGY AND BIOGEOGRAPHY	1466-822X	NOV	2012	21	11		1114	1125		10.1111/j.1466-8238.2012.00758.x	WOS:000310252100007
356	Latimer, AM; Silander, JA; Rebelo, AG; Midgley, GF	Experimental biogeography: the role of environmental gradients in high geographic diversity in Cape Proteaceae	OECOLOGIA	0029-8549	MAY	2009	160	1		151	162		10.1007/s00442-009-1275-3	WOS:000265100500015
357	Laube, I; Graham, CH; Bohning-Gaese, K	Intra-generic species richness and dispersal ability interact to determine geographic ranges of birds	GLOBAL ECOLOGY AND BIOGEOGRAPHY	1466-822X	FEB	2013	22	2		223	232		10.1111/j.1466-8238.2012.00796.x	WOS:000313267000008
358	Laughlin, Daniel C.; Joshi, Chaitanya	Theoretical consequences of trait-based environmental filtering for the breadth and shape of the niche: New testable hypotheses generated by the Traitspace model	ECOLOGICAL MODELLING	0304-3800	2015-07-10	2015	307			10	21		10.1016/j.ecolmodel.2015.03.013	WOS:000355709500002
359	Lawler, JJ; Shafer, SL; White, D; Kareiva, P; Maurer, EP; Blaustein, AR; Bartlein, PJ	Projected climate-induced faunal change in the Western Hemisphere	ECOLOGY	0012-9658	MAR	2009	90	3		588	597		10.1890/08-0823.1	WOS:000263776800002
360	Lawson, DM; Regan, HM; Zedler, PH; Franklin, A	Cumulative effects of land use, altered fire regime and climate change on persistence of Ceanothus verrucosus, a rare, fire-dependent plant species	GLOBAL CHANGE BIOLOGY	1354-1013	SEP	2010	16	9		2518	2529		10.1111/j.1365-2486.2009.02143.x	WOS:000280633700010
361	Lawson, James R.; Fryirs, Kirstie A.; Leishman, Michelle R.	Hydrological conditions explain variation in wood density in riparian plants of south-eastern Australia	JOURNAL OF ECOLOGY	0022-0477	2015-07-15	2015	103	4		945	956		10.1111/1365-2745.12408	WOS:000356630600017
362	Le Bagousse-Pinguet, Yoann; Xiao, Sa; Brooker, Rob W.; Gross, Nicolas; Liancourt, Pierre; Straile, Dietmar; Michalet, Richard	Facilitation displaces hotspots of diversity and allows communities to persist in heavily stressed and disturbed environments	JOURNAL OF VEGETATION SCIENCE	1100-9233	2015-01-14	2014	25	1		66	76		10.1111/jvs.12064	WOS:000328544600009
363	le Roux, PC; Lenoir, J; Pellissier, L; Wisz, MS; Luoto, M	Horizontal, but not vertical, biotic interactions affect fine-scale plant distribution patterns in a low-energy system	ECOLOGY	0012-9658	MAR	2013	94	3		671	682			WOS:000317044300014
364	le Roux, Peter C.; Pellissier, Loic; Wisz, Mary S.; Luoto, Miska	Incorporating dominant species as proxies for biotic interactions strengthens plant community models	JOURNAL OF ECOLOGY	0022-0477	2015-05-14	2014	102	3		767	775		10.1111/1365-2745.12239	WOS:000334588300022
365	Leach, Katie; Montgomery, W. Ian; Reid, Neil	Biogeography, macroecology and species' traits mediate competitive interactions in the order Lagomorpha	MAMMAL REVIEW	0305-1838	2015-04-15	2015	45	2		88	102		10.1111/mam.12035	WOS:000351538600002
366	Lee, JE; Janion, C; Marais, E; van Vuuren, BJ; Chown, SL	Physiological tolerances account for range limits and abundance structure in an invasive slug	PROCEEDINGS OF THE ROYAL SOCIETY B-BIOLOGICAL SCIENCES	0962-8452	2013-04-22	2009	276	1661		1459	1468		10.1098/rspb.2008.1240	WOS:000264351900010
367	Lee, S. Seirin; Baker, Ruth E.; Gaffney, Eamonn A.; White, Steven M.	Optimal barrier zones for stopping the invasion of Aedes aegypti mosquitoes via transgenic or sterile insect techniques	THEORETICAL ECOLOGY	1874-1738	2015-11-13	2013	6	4		427	442		10.1007/s12080-013-0178-4	WOS:000326461200004
368	Lei, Juncheng; Xu, Haigen; Cui, Peng; Guang, Qingwei; Ding, Hui	THE POTENTIAL EFFECTS OF CLIMATE CHANGE ON SUITABLE HABITAT FOR THE SICHUAN HILL PARTRIDGE (ARBOROPHILA RUFIPECTUS, BOULTON): BASED ON THE MAXIMUM ENTROPY MODELLING	POLISH JOURNAL OF ECOLOGY	1505-2249	2014	2014	62	4		771	787			WOS:000346950000013
369	Leighton, PA; Koffi, JK; Pelcat, Y; Lindsay, LR; Ogden, NH	Predicting the speed of tick invasion: an empirical model of range expansion for the Lyme disease vector Ixodes scapularis in Canada	JOURNAL OF APPLIED ECOLOGY	0021-8901	APR	2012	49	2		457	464		10.1111/j.1365-2664.2012.02112.x	WOS:000302070900018
370	Lemes, P; Loyola, RD	Accommodating Species Climate-Forced Dispersal and Uncertainties in Spatial Conservation Planning	PLOS ONE	1932-6203	2013-01-22	2013	8	1				e54323	10.1371/journal.pone.0054323	WOS:000314019100055
371	Lemes, Priscila; Melo, Adriano Sanches; Loyola, Rafael Dias	Climate change threatens protected areas of the Atlantic Forest	BIODIVERSITY AND CONSERVATION	0960-3115	2015-02-14	2014	23	2		357	368		10.1007/s10531-013-0605-2	WOS:000329990300006
372	Lemke, D; Hulme, PE; Brown, JA; Tadesse, W	Distribution modelling of Japanese honeysuckle (Lonicera japonica) invasion in the Cumberland Plateau and Mountain Region, USA	FOREST ECOLOGY AND MANAGEMENT	0378-1127	2013-07-15	2011	262	2		139	149		10.1016/j.foreco.2011.03.014	WOS:000292234900012
373	Leroux, Shawn J.; Larrivee, Maxim; Boucher-Lalonde, Veronique; Hurford, Amy; Zuloaga, Juan; Kerr, Jeremy T.; Lutscher, Frithjof	Mechanistic models for the spatial spread of species under climate change	ECOLOGICAL APPLICATIONS	1051-0761	2015-06-13	2013	23	4		815	828			WOS:000320105100011
374	Leroy, Boris; Bellard, Celine; Dubos, Nicolas; Colliot, Arthur; Vasseur, Manon; Courtial, Cyril; Bakkenes, Michel; Canard, Alain; Ysnel, Frederic	Forecasted climate and land use changes, and protected areas: the contrasting case of spiders	DIVERSITY AND DISTRIBUTIONS	1366-9516	2015-06-14	2014	20	6		686	697		10.1111/ddi.12191	WOS:000334893900007
375	Levinsky, I; Skov, F; Svenning, JC; Rahbek, C	Potential impacts of climate change on the distributions and diversity patterns of European mammals	BIODIVERSITY AND CONSERVATION	0960-3115	DEC	2007	16	13		3803	3816		10.1007/s10531-007-9181-7	WOS:000250301400007
376	Li, RQ; Tian, HD; Li, XH	Climate change induced range shifts of Galliformes in China	INTEGRATIVE ZOOLOGY	1749-4877	JUN	2010	5	2		154	163		10.1111/j.1749-4877.2010.00198.x	WOS:000278345400009
377	Liang, CT; Stohlgren, TJ	Habitat suitability of patch types: A case study of the Yosemite toad	FRONTIERS OF EARTH SCIENCE	2095-0195	JUN	2011	5	2		217	228		10.1007/s11707-011-0157-2	WOS:000308556000012
378	Liang, Yu; He, Hong S.; Fraser, Jacob S.; Wu, ZhiWei	Thematic and Spatial Resolutions Affect Model-Based Predictions of Tree Species Distribution	PLOS ONE	1932-6203	2013-07-04	2013	8	7				e67889	10.1371/journal.pone.0067889	WOS:000323350700056
379	Liang, Yu; He, Hong S.; Wang, Wen J.; Fraser, Jacob S.; Wu, ZhiWei; Xu, Jiawei	The site-scale processes affect species distribution predictions of forest landscape models	ECOLOGICAL MODELLING	0304-3800	2015-03-24	2015	300			89	101		10.1016/j.ecolmodel.2015.01.007	WOS:000350935300009
380	Lima, FP; Ribeiro, PA; Queiroz, N; Xavier, R; Tarroso, P; Hawkins, SJ; Santos, AM	Modelling past and present geographical distribution of the marine gastropod Patella rustica as a tool for exploring responses to environmental change	GLOBAL CHANGE BIOLOGY	1354-1013	OCT	2007	13	10		2065	2077		10.1111/j.1365-2486.2007.01424.x	WOS:000249991600003
381	Linder, H. Peter; Rabosky, Daniel L.; Antonelli, Alexandre; Wueest, Rafael O.; Ohlemueller, Ralf	Disentangling the influence of climatic and geological changes on species radiations	JOURNAL OF BIOGEOGRAPHY	0305-0270	2015-07-14	2014	41	7		1313	1325		10.1111/jbi.12312	WOS:000337615500008
382	Lindstroem, Tom; Brown, Gregory P.; Sisson, Scott A.; Phillips, Benjamin L.; Shine, Richard	Rapid shifts in dispersal behavior on an expanding range edge	PROCEEDINGS OF THE NATIONAL ACADEMY OF SCIENCES OF THE UNITED STATES OF AMERICA	0027-8424	2013-08-13	2013	110	33		13452	13456		10.1073/pnas.1303157110	WOS:000323069200058
383	Lira-Noriega, Andres; Soberon, Jorge; Miller, Curtis P.	Process-based and correlative modeling of desert mistletoe distribution: a multiscalar approach	ECOSPHERE	2150-8925	2015-08-13	2013	4	8				UNSP 99	10.1890/ES13-00155.1	WOS:000327379400008
384	Liu, X; Rohr, JR; Li, YM	Climate, vegetation, introduced hosts and trade shape a global wildlife pandemic	PROCEEDINGS OF THE ROYAL SOCIETY B-BIOLOGICAL SCIENCES	0962-8452	2013-02-22	2013	280	1753				20122506	10.1098/rspb.2012.2506	WOS:000313510600009
385	Liu, Xuan; Li, Xianping; Liu, Zetian; Tingley, Reid; Kraus, Fred; Guo, Zhongwei; Li, Yiming	Congener diversity, topographic heterogeneity and human-assisted dispersal predict spread rates of alien herpetofauna at a global scale	ECOLOGY LETTERS	1461-023X	2015-07-14	2014	17	7		821	829		10.1111/ele.12286	WOS:000337534600006
386	Lloret, F; Gonzalez-Mancebo, JM	Altitudinal distribution patterns of bryophytes in the Canary Islands and vulnerability to climate change	FLORA	0367-2530		2011	206	9		769	781		10.1016/j.flora.2011.04.007	WOS:000296312100001
387	Lois, Sabela; Cowley, David E.; Outeiro, Adolfo; San Miguel, Eduardo; Amaro, Rafaela; Ondina, Paz	Spatial extent of biotic interactions affects species distribution and abundance in river networks: the freshwater pearl mussel and its hosts	JOURNAL OF BIOGEOGRAPHY	0305-0270	2015-02-15	2015	42	2		229	240		10.1111/jbi.12435	WOS:000350558900004
388	Long, Rowena L.; Gorecki, Marta J.; Renton, Michael; Scott, John K.; Colville, Louise; Goggin, Danica E.; Commander, Lucy E.; Westcott, David A.; Cherry, Hillary; Finch-Savage, William E.	The ecophysiology of seed persistence: a mechanistic view of the journey to germination or demise	BIOLOGICAL REVIEWS	1464-7931	2015-02-15	2015	90	1		31	59		10.1111/brv.12095	WOS:000348415500003
389	Lopez-Cardenas, J; Bravo, FEG; Schettino, PMS; Solorzano, JCG; Barba, ER; Mendez, JM; Sanchez-Cordero, V; Peterson, AT; Ramsey, JM	Fine-scale predictions of distributions of Chagas disease vectors in the state of Guanajuato, Mexico	JOURNAL OF MEDICAL ENTOMOLOGY	0022-2585	NOV	2005	42	6		1068	1081		10.1603/0022-2585(2005)042[1068:FPODOC]2.0.CO;2	WOS:000233211000022
390	Lopez-Uribe, Margarita M.; Zamudio, Kelly R.; Cardoso, Carolina F.; Danforth, Bryan N.	Climate, physiological tolerance and sex-biased dispersal shape genetic structure of Neotropical orchid bees	MOLECULAR ECOLOGY	0962-1083	2015-04-14	2014	23	7		1874	1890		10.1111/mec.12689	WOS:000333333500019
391	Lotters, S; van der Meijden, A; Rodder, D; Koster, TE; Kraus, T; La Marca, E; Haddad, CFB; Veith, M	Reinforcing and expanding the predictions of the disturbance vicariance hypothesis in Amazonian harlequin frogs: a molecular phylogenetic and climate envelope modelling approach	BIODIVERSITY AND CONSERVATION	0960-3115	JUL	2010	19	8		2125	2146		10.1007/s10531-010-9869-y	WOS:000279682600001
392	Lowe, MR; Wu, W; Peterson, MS; Brown-Peterson, NJ; Slack, WT; Schofield, PJ	Survival, Growth and Reproduction of Non-Native Nile Tilapia II: Fundamental Niche Projections and Invasion Potential in the Northern Gulf of Mexico	PLOS ONE	1932-6203	2013-07-27	2012	7	7				e41580	10.1371/journal.pone.0041580	WOS:000306950200072
393	Lowe, WH	What drives long-distance dispersal? A test of theoretical predictions	ECOLOGY	0012-9658	JUN	2009	90	6		1456	1462		10.1890/08-1903.1	WOS:000266662500005
394	Lozier, Jeffrey D.; Strange, James P.; Koch, Jonathan B.	Landscape heterogeneity predicts gene flow in a widespread polymorphic bumble bee, Bombus bifarius (Hymenoptera: Apidae)	CONSERVATION GENETICS	1566-0621	2015-10-13	2013	14	5		1099	1110		10.1007/s10592-013-0498-3	WOS:000325127100016
395	Luo, Zhenhua; Jiang, Zhigang; Tang, Songhua	Impacts of climate change on distributions and diversity of ungulates on the Tibetan Plateau	ECOLOGICAL APPLICATIONS	1051-0761	2015-01-15	2015	25	1		24	38		10.1890/13-1499.1.sm	WOS:000348667900004
396	Luo, Zhenhua; Zhou, Surong; Yu, Wendi; Yu, Huiliang; Yang, Jingyuan; Tian, Yanhong; Zhao, Mian; Wu, Hua	Impacts of Climate Change on the Distribution of Sichuan Snub-Nosed Monkeys (Rhinopithecus roxellana) in Shennongjia Area, China	AMERICAN JOURNAL OF PRIMATOLOGY	0275-2565	2015-02-15	2015	77	2		135	151		10.1002/ajp.22317	WOS:000348719300002
397	Luoto, M; Poyry, J; Heikkinen, RK; Saarinen, K	Uncertainty of bioclimate envelope models based on the geographical distribution of species	GLOBAL ECOLOGY AND BIOGEOGRAPHY	1466-822X	NOV	2005	14	6		575	584		10.1111/j.1466-822x.2005.00186.x	WOS:000232772600008
398	Lurgi, Miguel; Brook, Barry W.; Saltre, Frederik; Fordham, Damien A.	Modelling range dynamics under global change: which framework and why?	METHODS IN ECOLOGY AND EVOLUTION	2041-210X	2015-03-15	2015	6	3		247	256		10.1111/2041-210X.12315	WOS:000351613900001
399	Ma Lazaro, Eva; Riutort, Marta	Dugesia sicula (Platyhelminthes, Tricladida): the colonizing success of an asexual Planarian.	BMC Evolutionary Biology	1471-2148	2013-12-11	2013	13			1	14			ZOOREC:ZOOR15005027724
400	Macreadie, PI; Bishop, MJ; Booth, DJ	Implications of climate change for macrophytic rafts and their hitchhikers	MARINE ECOLOGY PROGRESS SERIES	0171-8630		2011	443			285	292		10.3354/meps09529	WOS:000298302500020
401	Malinowska, Agnieszka H.; van Strien, Arco J.; Verboom, Jana; WallisdeVries, Michiel F.; Opdam, Paul	No Evidence of the Effect of Extreme Weather Events on Annual Occurrence of Four Groups of Ectothermic Species	PLOS ONE	1932-6203	2014-10-17	2014	9	10				e110219	10.1371/journal.pone.0110219	WOS:000345204100048
402	Manne, LL; Williams, PH; Midgley, GF; Thuiller, W; Rebelo, T; Hannah, L	Spatial and temporal variation in species-area relationships in the Fynbos biological hotspot	ECOGRAPHY	0906-7590	DEC	2007	30	6		852	861		10.1111/j.2007.0906-7590.05121.x	WOS:000251738500014
403	Marcer, A; Pino, J; Pons, X; Brotons, L	Modelling invasive alien species distributions from digital biodiversity atlases. Model upscaling as a means of reconciling data at different scales	DIVERSITY AND DISTRIBUTIONS	1366-9516	DEC	2012	18	12		1177	1189		10.1111/j.1472-4642.2012.00911.x	WOS:000310727500003
404	Marini, MA; Barbet-Massin, M; Lopes, LE; Jiguet, F	Major current and future gaps of Brazilian reserves to protect Neotropical savanna birds	BIOLOGICAL CONSERVATION	0006-3207	DEC	2009	142	12		3039	3050		10.1016/j.biocon.2009.08.002	WOS:000272100100027
405	Marini, MA; Barbet-Massin, M; Lopes, LE; Jiguet, F	Predicted Climate-Driven Bird Distribution Changes and Forecasted Conservation Conflicts in a Neotropical Savanna	CONSERVATION BIOLOGY	0888-8892	DEC	2009	23	6		1558	1567		10.1111/j.1523-1739.2009.01258.x	WOS:000272163100029
406	Markovic, Danijela; Carrizo, Savrina; Freyhof, Joerg; Cid, Nuria; Lengyel, Szabolcs; Scholz, Mathias; Kasperdius, Hans; Darwall, William	Europe's freshwater biodiversity under climate change: distribution shifts and conservation needs	DIVERSITY AND DISTRIBUTIONS	1366-9516	2015-09-14	2014	20	9		1097	1107		10.1111/ddi.12232	WOS:000340426300009
407	Marsico, TD; Hellmann, JJ	Dispersal limitation inferred from an experimental translocation of Lomatium (Apiaceae) species outside their geographic ranges	OIKOS	0030-1299	DEC	2009	118	12		1783	1792		10.1111/j.1600-0706.2009.17698.x	WOS:000272306900004
408	Martinez, Brezo; Arenas, Francisco; Trilla, Alba; Viejo, Rosa M.; Carreno, Francisco	Combining physiological threshold knowledge to species distribution models is key to improving forecasts of the future niche for macroalgae	GLOBAL CHANGE BIOLOGY	1354-1013	2015-04-15	2015	21	4		1422	1433		10.1111/gcb.12655	WOS:000351214100007
409	Martinez, I; Gonzalez-Taboada, F; Wiegand, T; Camarero, JJ; Gutierrez, E	Dispersal limitation and spatial scale affect model based projections of Pinus uncinata response to climate change in the Pyrenees	GLOBAL CHANGE BIOLOGY	1354-1013	MAY	2012	18	5		1714	1724		10.1111/j.1365-2486.2012.02660.x	WOS:000302543500021
410	Martinez-Freiria, Fernando; Argaz, Hamida; Fahd, Soumia; Brito, Jose C.	Climate change is predicted to negatively influence Moroccan endemic reptile richness. Implications for conservation in protected areas	NATURWISSENSCHAFTEN	0028-1042	2015-09-13	2013	100	9		877	889		10.1007/s00114-013-1088-4	WOS:000323670800008
411	Martinez-Morales, MA; Zuria, I; Chapa-Vargas, L; MacGregor-Fors, I; Ortega-Alvarez, R; Romero-Aguila, E; Carbo, P	Current distribution and predicted geographic expansion of the Rufous-backed Robin in Mexico: a fading endemism?	DIVERSITY AND DISTRIBUTIONS	1366-9516	SEP	2010	16	5		786	797		10.1111/j.1472-4642.2010.00691.x	WOS:000280973100008
412	Mason, Tom H. E.; Stephens, Philip A.; Apollonio, Marco; Willis, Stephen G.	Predicting potential responses to future climate in an alpine ungulate: interspecific interactions exceed climate effects	GLOBAL CHANGE BIOLOGY	1354-1013	2015-12-14	2014	20	12		3872	3882		10.1111/gcb.12641	WOS:000344375700027
413	Mattila, A. L. K.; Hanski, I.	Heritability of flight and resting metabolic rates in the Glanville fritillary butterfly	JOURNAL OF EVOLUTIONARY BIOLOGY	1010-061X	2015-08-14	2014	27	8		1733	1743		10.1111/jeb.12426	WOS:000339713100021
414	Maya Manzano, Jose Maria; Molina, Rafael Tormo; Fernandez Rodriguez, Santiago; Duran Barroso, Pablo; Silva Palacios, Inmaculada; Gonzalo Garijo, Angela	Airborne propagules of Phytophthora and related taxa in SW Spain including a predictive model	EUROPEAN JOURNAL OF PLANT PATHOLOGY	0929-1873	2015-11-15	2015	143	3		473	483		10.1007/s10658-015-0700-1	WOS:000362319900006
415	Maynard, Daniel S.; Leonard, Kenneth E.; Drake, John M.; Hall, David W.; Crowther, Thomas W.; Bradford, Mark A.	Modelling the multidimensional niche by linking functional traits to competitive performance	PROCEEDINGS OF THE ROYAL SOCIETY B-BIOLOGICAL SCIENCES	0962-8452	2015-07-22	2015	282	1811				20150516	10.1098/rspb.2015.0516	WOS:000358735700009
416	McCarragher, SR; Goldblum, D; Rigg, LS	GEOGRAPHIC VARIATION OF GERMINATION, GROWTH, AND MORTALITY IN SUGAR MAPLE (Acer saccharum): COMMON GARDEN AND RECIPROCAL DISPERSAL EXPERIMENTS	PHYSICAL GEOGRAPHY	0272-3646	JAN-FEB	2011	32	1		1	21		10.2747/0272-3646.32.1.1	WOS:000288181200001
417	McCauley, Shannon J.; Davis, Christopher J.; Werner, Earl E.; Robeson, Michael S., II	Dispersal, niche breadth and population extinction: colonization ratios predict range size in North American dragonflies	JOURNAL OF ANIMAL ECOLOGY	0021-8790	2015-07-14	2014	83	4		858	865		10.1111/1365-2656.12181	WOS:000337618100012
418	McDowell, W. G.; Benson, A. J.; Byers, J. E.	Climate controls the distribution of a widespread invasive species: implications for future range expansion	FRESHWATER BIOLOGY	0046-5070	2015-04-14	2014	59	4		847	857		10.1111/fwb.12308	WOS:000332220100016
419	McInerny, G; Travis, JMJ; Dytham, C	Range shifting on a fragmented landscape	ECOLOGICAL INFORMATICS	1574-9541	2013-01-01	2007	2	1		1	8		10.1016/j.ecoinf.2006.12.001	WOS:000247366200001
420	McInerny, GJ; Purves, DW	Fine-scale environmental variation in species distribution modelling: regression dilution, latent variables and neighbourly advice	METHODS IN ECOLOGY AND EVOLUTION	2041-210X	JUN	2011	2	3		248	257		10.1111/j.2041-210X.2010.00077.x	WOS:000291228700004
421	McKelvey, KS; Copeland, JP; Schwartz, MK; Littell, JS; Aubry, KB; Squires, JR; Parks, SA; Elsner, MM; Mauger, GS	Climate change predicted to shift wolverine distributions, connectivity, and dispersal corridors	ECOLOGICAL APPLICATIONS	1051-0761	DEC	2011	21	8		2882	2897			WOS:000299166300004
422	Mckenney, DW; Pedlar, JH; Lawrence, K; Campbell, K; Hutchinson, MF	Potential impacts of climate change on the distribution of North American trees	BIOSCIENCE	0006-3568	DEC	2007	57	11		939	948		10.1641/B571106	WOS:000251871800006
423	McLachlan, JS; Clark, JS; Manos, PS	Molecular indicators of tree migration capacity under rapid climate change	ECOLOGY	0012-9658	AUG	2005	86	8		2088	2098		10.1890/04-1036	WOS:000231075400016
424	McMahon, SM; Dietze, MC; Hersh, MH; Moran, EV; Clark, JS	A Predictive Framework to Understand Forest Responses to Global Change	YEAR IN ECOLOGY AND CONSERVATION BIOLOGY 2009	0077-8923		2009	1162			221	236		10.1111/j.1749-6632.2009.04495.x	WOS:000266235600009
425	Megaritis, A. G.; Fountoukis, C.; Charalampidis, P. E.; van der Gon, H. A. C. Denier; Pilinis, C.; Pandis, S. N.	Linking climate and air quality over Europe: effects of meteorology on PM2.5 concentrations	ATMOSPHERIC CHEMISTRY AND PHYSICS	1680-7316	2014	2014	14	18		10283	10298		10.5194/acp-14-10283-2014	WOS:000344165600008
426	Meier, Eliane S.; Dullinger, Stefan; Zimmermann, Niklaus E.; Baumgartner, Daniel; Gattringer, Andreas; Huelber, Karl	Space matters when defining effective management for invasive plants	DIVERSITY AND DISTRIBUTIONS	1366-9516	2015-09-14	2014	20	9		1029	1043		10.1111/ddi.12201	WOS:000340426300004
427	Meier, ES; Edwards, TC; Kienast, F; Dobbertin, M; Zimmermann, NE	Co-occurrence patterns of trees along macro-climatic gradients and their potential influence on the present and future distribution of Fagus sylvatica L.	JOURNAL OF BIOGEOGRAPHY	0305-0270	FEB	2011	38	2		371	382		10.1111/j.1365-2699.2010.02405.x	WOS:000286328200012
428	Meier, ES; Kienast, F; Pearman, PB; Svenning, JC; Thuiller, W; Araujo, MB; Guisan, A; Zimmermann, NE	Biotic and abiotic variables show little redundancy in explaining tree species distributions	ECOGRAPHY	0906-7590	DEC	2010	33	6	SI	1038	1048		10.1111/j.1600-0587.2010.06229.x	WOS:000285755100006
429	Meier, ES; Lischke, H; Schmatz, DR; Zimmermann, NE	Climate, competition and connectivity affect future migration and ranges of European trees	GLOBAL ECOLOGY AND BIOGEOGRAPHY	1466-822X	FEB	2012	21	2		164	178		10.1111/j.1466-8238.2011.00669.x	WOS:000298912900007
430	Meineri, E; Skarpaas, O; Vandvik, V	Modeling alpine plant distributions at the landscape scale: Do biotic interactions matter?	ECOLOGICAL MODELLING	0304-3800	2013-04-24	2012	231			1	10		10.1016/j.ecolmodel.2012.01.021	WOS:000303081300001
431	Meineri, Eric; Deville, Anne-Sophie; Gremillet, David; Gauthier-Clerc, Michel; Bechet, Arnaud	Combining correlative and mechanistic habitat suitability models to improve ecological compensation	BIOLOGICAL REVIEWS	1464-7931	2015-02-15	2015	90	1		314	329		10.1111/brv.12111	WOS:000348415500019
432	Mekasha, Aklilu; Nigatu, Lisanework; Tesfaye, Kindie; Duncan, Alan J.	Modeling the response of tropical highland herbaceous grassland species to climate change: The case of the Arsi Mountains of Ethiopia	BIOLOGICAL CONSERVATION	0006-3207	2015-12-13	2013	168			169	175		10.1016/j.biocon.2013.09.020	WOS:000332051600020
433	Mellick, R; Lowe, A; Allen, C; Hill, RS; Rossetto, M	Palaeodistribution modelling and genetic evidence highlight differential post-glacial range shifts of a rain forest conifer distributed across a latitudinal gradient	JOURNAL OF BIOGEOGRAPHY	0305-0270	DEC	2012	39	12		2292	2302		10.1111/j.1365-2699.2012.02747.x	WOS:000311384100019
434	Merzouk, A; Johnson, LE	Kelp distribution in the northwest Atlantic Ocean under a changing climate	JOURNAL OF EXPERIMENTAL MARINE BIOLOGY AND ECOLOGY	0022-0981	2013-04-30	2011	400	2013-01-02	SI	90	98		10.1016/j.jembe.2011.02.020	WOS:000291143900008
435	Metcalf, Jessica L.; Prost, Stefan; Nogues-Bravo, David; DeChaine, Eric G.; Anderson, Christian; Batra, Persaram; Araujo, Miguel B.; Cooper, Alan; Guralnick, Robert P.	Integrating multiple lines of evidence into historical biogeography hypothesis testing: a Bison bison case study	PROCEEDINGS OF THE ROYAL SOCIETY B-BIOLOGICAL SCIENCES	0962-8452	2014-02-22	2014	281	1777				20132782	10.1098/rspb.2013.2782	WOS:000332382000020
436	Meurk, CD; Hall, GMJ	Options for enhancing forest biodiversity across New Zealand's managed landscapes based on ecosystem modelling and spatial design	NEW ZEALAND JOURNAL OF ECOLOGY	0110-6465		2006	30	1		131	146			WOS:000239637300013
437	Meyer, Andreas L. S.; Pie, Marcio R.; Passos, Fernando C.	Assessing the Exposure of Lion Tamarins ( Leontopithecus spp.) to Future Climate Change	AMERICAN JOURNAL OF PRIMATOLOGY	0275-2565	2015-06-14	2014	76	6		551	562		10.1002/ajp.22247	WOS:000335490200004
438	Meyer, CB; Thuiller, W	Accuracy of resource selection functions across spatial scales	DIVERSITY AND DISTRIBUTIONS	1366-9516	MAY	2006	12	3		288	297		10.1111/j.1366-9516.2006.00241.x	WOS:000237095500007
439	Meynard, Christine N.; Migeon, Alain; Navajas, Maria	Uncertainties in Predicting Species Distributions under Climate Change: A Case Study Using Tetranychus evansi (Acari: Tetranychidae), a Widespread Agricultural Pest.	PLoS ONE	1932-6203	2013-06-17	2013	8	6		e66445	e66445			ZOOREC:ZOOR15012071146
440	Miles, L; Grainger, A; Phillips, O	The impact of global climate change on tropical forest biodiversity in Amazonia	GLOBAL ECOLOGY AND BIOGEOGRAPHY	0960-7447	NOV	2004	13	6		553	565		10.1111/j.1466-822X.2004.00105.x	WOS:000224648000008
441	Miller, A. L.; Makowsky, R. A.; Formanowicz, D. R.; Prendini, L.; Cox, C. L.	Cryptic genetic diversity and complex phylogeography of the boreal North American scorpion, Paruroctonus boreus (Vaejovidae)	MOLECULAR PHYLOGENETICS AND EVOLUTION	1055-7903	2015-02-14	2014	71			298	307		10.1016/iympev.2013.11.005	WOS:000330086000024
442	Mitikka, V; Heikkinen, RK; Luoto, M; Araujo, MB; Saarinen, K; Poyry, J; Fronzek, S	Predicting range expansion of the map butterfly in Northern Europe using bioclimatic models	BIODIVERSITY AND CONSERVATION	0960-3115	MAR	2008	17	3		623	641		10.1007/s10531-007-9287-y	WOS:000253198300012
443	Moen, J; Aune, K; Edenius, L; Angerbjorn, A	Potential effects of climate change on treeline position in the Swedish mountains	ECOLOGY AND SOCIETY	1708-3087	JUN	2004	9	1				16		WOS:000228025100011
444	Moenickes, S; Frassl, M; Schlief, J; Kupisch, M; Mutz, M; Suhling, F; Richter, O	Temporal patterns of populations in a warming world: a modelling framework	MARINE BIOLOGY	0025-3162	NOV	2012	159	11	SI	2605	2620		10.1007/s00227-012-1996-4	WOS:000310586900019
445	Mokany, K; Harwood, TD; Williams, KJ; Ferrier, S	Dynamic macroecology and the future for biodiversity	GLOBAL CHANGE BIOLOGY	1354-1013	OCT	2012	18	10		3149	3159		10.1111/j.1365-2486.2012.02760.x	WOS:000308443800014
446	Monnet, Anne-Christine; Hardouin, Loic A.; Robert, Alexandre; Hingrat, Yves; Jiguet, Frederic	Evidence of a link between demographic rates and species habitat suitability from post release movements in a reinforced bird population	OIKOS	0030-1299	2015-08-15	2015	124	8		1089	1097		10.1111/oik.01834	WOS:000359058600014
447	Montemayor, S. I.; Dellape, P. M.; Melo, M. C.	Predicting the potential invasion suitability of regions to cassava lacebug pests (Heteroptera: Tingidae: Vatiga spp.)	BULLETIN OF ENTOMOLOGICAL RESEARCH	1953-07-01	2015-04-15	2015	105	2		173	181		10.1017/S0007485314000856	WOS:000352714100004
448	Moor, Helen; Hylander, Kristoffer; Norberg, Jon	Predicting climate change effects on wetland ecosystem services using species distribution modeling and plant functional traits	AMBIO	0044-7447	2015-01-15	2015	44		SI	S113	S126		10.1007/s13280-014-0593-9	WOS:000347680100012
449	Morelli, Federico; Tryjanowski, Piotr	No species is an island: testing the effects of biotic interactions on models of avian niche occupation	ECOLOGY AND EVOLUTION	2045-7758	2015-02-15	2015	5	3		759	768		10.1002/ece3.1387	WOS:000349386000019
450	Morin, X; Viner, D; Chuine, I	Tree species range shifts at a continental scale: new predictive insights from a process-based model	JOURNAL OF ECOLOGY	0022-0477	JUL	2008	96	4		784	794		10.1111/j.1365-2745.2008.01369.x	WOS:000256635800024
451	Muneepeerakul, R; Bertuzzo, E; Lynch, HJ; Fagan, WF; Rinaldo, A; Rodriguez-Iturbe, I	Neutral metacommunity models predict fish diversity patterns in Mississippi-Missouri basin	NATURE	0028-0836	2013-05-08	2008	453	7192		220	U9		10.1038/nature06813	WOS:000255592400039
452	Munkemuller, T; Reineking, B; Travis, JMJ; Bugmann, H; Johst, K	Disappearing refuges in time and space: how environmental change threatens species coexistence	THEORETICAL ECOLOGY	1874-1738	DEC	2009	2	4		217	227		10.1007/s12080-009-0043-7	WOS:000272369200003
453	Mustin, K; Benton, TG; Dytham, C; Travis, JMJ	The dynamics of climate-induced range shifting; perspectives from simulation modelling	OIKOS	0030-1299	JAN	2009	118	1		131	137		10.1111/j.1600-0706.2008.17025.x	WOS:000261983000014
454	Mustin, Karen; Dytham, Calvin; Benton, Tim G.; Travis, Justin M. J.	Red noise increases extinction risk during rapid climate change	DIVERSITY AND DISTRIBUTIONS	1366-9516	2015-07-13	2013	19	7		815	824		10.1111/ddi.12038	WOS:000320327500015
455	Neumann, Hermann; de Boois, Ingeborg; Kroencke, Ingrid; Reiss, Henning	Climate change facilitated range expansion of the non-native angular crab Goneplax rhomboides into the North Sea	MARINE ECOLOGY PROGRESS SERIES		2013-06-12	2013	484			143	153		10.3354/meps10299
456	Nielsen, C; Hartvig, P; Kollmann, J	Predicting the distribution of the invasive alien Heracleum mantegazzianum at two different spatial scales	DIVERSITY AND DISTRIBUTIONS	1366-9516	MAR	2008	14	2		307	317		10.1111/j.1472-4642.2007.00456.x	WOS:000252966500017
457	Nogues-Bravo, David; Pulido, Fernando; Araujo, Miguel B.; Diniz-Filho, Jose Alexandre F.; Garcia-Valdes, Raul; Kollmann, Johannes; Svenning, Jens-Christian; Valladares, Fernando; Zavala, Miguel A.	Phenotypic correlates of potential range size and range filling in European trees	PERSPECTIVES IN PLANT ECOLOGY EVOLUTION AND SYSTEMATICS	1433-8319	2014	2014	16	5		219	227		10.1016/j.ppees.2014.05.005	WOS:000343629200002
458	Norberg, J; Urban, MC; Vellend, M; Klausmeier, CA; Loeuille, N	Eco-evolutionary responses of biodiversity to climate change	NATURE CLIMATE CHANGE	1758-678X	OCT	2012	2	10		747	751		10.1038/NCLIMATE1588	WOS:000310104100013
459	Noren, Karin; Statham, Mark J.; Agren, Erik O.; En, Agr; Isomursu, Marja; Flagstad, Oystein; Eide, Nina E.; Berg, Thomas Bjorneboe G.; Bech-Sanderhoff, Lene; Sacks, Benjamin N.	Genetic footprints reveal geographic patterns of expansion in Fennoscandian red foxes	GLOBAL CHANGE BIOLOGY	1354-1013	2015-09-15	2015	21	9		3299	3312		10.1111/gcb.12922	WOS:000360998400011
460	Norgate, M; Chamings, J; Pavlova, A; Bull, JK; Murray, ND; Sunnucks, P	Mitochondrial DNA Indicates Late Pleistocene Divergence of Populations of Heteronympha merope, an Emerging Model in Environmental Change Biology	PLOS ONE	1932-6203	2013-11-24	2009	4	11				e7950	10.1371/journal.pone.0007950	WOS:000272827500002
461	Nowakowski, A. Justin; Veiman-Echeverria, Marylin; Kurz, David J.; Donnelly, Maureen A.	Evaluating connectivity for tropical amphibians using empirically derived resistance surfaces	ECOLOGICAL APPLICATIONS	1051-0761	2015-06-15	2015	25	4		928	942		10.1890/14-0833.1	WOS:000355191900005
462	Nylen, Tua; Le Roux, Peter C.; Luoto, Miska	Biotic interactions drive species occurrence and richness in dynamic beach environments	PLANT ECOLOGY	1385-0237	2015-12-13	2013	214	12		1455	1466		10.1007/s11258-013-0266-y	WOS:000327093200005
463	Ogawa-Onishi, Y; Berry, PM; Tanaka, N	Assessing the potential impacts of climate change and their conservation implications in Japan: A case study of conifers	BIOLOGICAL CONSERVATION	0006-3207	JUL	2010	143	7		1728	1736		10.1016/j.biocon.2010.04.021	WOS:000279413800017
464	Ohlemuller, R; Gritti, ES; Sykes, MT; Thomas, CD	Quantifying components of risk for European woody species under climate change	GLOBAL CHANGE BIOLOGY	1354-1013	SEP	2006	12	9		1788	1799		10.1111/j.1365-2486.2006.01231.x	WOS:000240005300018
465	Ohlemuller, R; Gritti, ES; Sykes, MT; Thomas, CD	Towards European climate risk surfaces: the extent and distribution of analogous and non-analogous climates 1931-2100	GLOBAL ECOLOGY AND BIOGEOGRAPHY	1466-822X	JUL	2006	15	4		395	405		10.1111/j.1566-822x.2006.00245.x	WOS:000239310400008
466	Olivares, Ingrid; Svenning, Jens-Christian; van Bodegom, Peter M.; Balslev, Henrik	Effects of Warming and Drought on the Vegetation and Plant Diversity in the Amazon Basin	BOTANICAL REVIEW	0006-8101	2015-03-15	2015	81	1		42	69		10.1007/s12229-014-9149-8	WOS:000350897300003
467	Olson, Lucretia E.; Sauder, Joel D.; Albrecht, Nathan M.; Vinkey, Ray S.; Cushman, Samuel A.; Schwartz, Michael K.	Modeling the effects of dispersal and patch size on predicted fisher (Pekania [Martes] pennanti) distribution in the US Rocky Mountains	BIOLOGICAL CONSERVATION	0006-3207	2015-01-14	2014	169			89	98		10.1016/j.biocon.2013.10.022	WOS:000333574400011
468	Ordonez, Alejandro; Svenning, Jens-Christian	Geographic patterns in functional diversity deficits are linked to glacial-interglacial climate stability and accessibility	GLOBAL ECOLOGY AND BIOGEOGRAPHY	1466-822X	2015-07-15	2015	24	7		826	837		10.1111/geb.12324	WOS:000355834900009
469	Orrock, John L.; Borer, Elizabeth T.; Brudvig, Lars A.; Firn, Jennifer; MacDougall, Andrew S.; Melbourne, Brett A.; Yang, Louie H.; Baker, Dirk V.; Bar-Massada, Avi; Crawley, Michael J.; Damschen, Ellen I.; Davies, Kendi F.; Gruner, Daniel S.; Kay, Adam D.; Lind, Eric; McCulley, Rebecca L.; Seabloom, Eric W.	A continent-wide study reveals clear relationships between regional abiotic conditions and post-dispersal seed predation	JOURNAL OF BIOGEOGRAPHY	0305-0270	2015-04-15	2015	42	4		662	670		10.1111/jbi.12451	WOS:000350910100006
470	Osland, MJ; Enwright, N; Day, RH; Doyle, TW	Winter climate change and coastal wetland foundation species: salt marshes vs. mangrove forests in the southeastern United States	GLOBAL CHANGE BIOLOGY	1354-1013	MAY	2013	19	5		1482	1494		10.1111/gcb.12126	WOS:000317284700013
471	Overton, JM; Barker, GM; Price, R	Estimating and conserving patterns of invertebrate diversity: a test case of New Zealand land snails	DIVERSITY AND DISTRIBUTIONS	1366-9516	SEP	2009	15	5		731	741		10.1111/j.1472-4642.2009.00589.x	WOS:000269264300001
472	Ozolincius, Remigijus; Lekevicius, Edmundas; Stakenas, Vidas; Galvonaite, Audrone; Samas, Arunas; Valiukas, Donatas	Lithuanian forests and climate change: possible effects on tree species composition	EUROPEAN JOURNAL OF FOREST RESEARCH	1612-4669	2015-01-14	2014	133	1		51	60		10.1007/s10342-013-0735-9	WOS:000329231900005
473	Pagel, J; Schurr, FM	Forecasting species ranges by statistical estimation of ecological niches and spatial population dynamics	GLOBAL ECOLOGY AND BIOGEOGRAPHY	1466-822X	FEB	2012	21	2		293	304		10.1111/j.1466-8238.2011.00663.x	WOS:000298912900018
474	Papes, M; Peterson, AT; Powell, GVN	Vegetation dynamics and avian seasonal migration: clues from remotely sensed vegetation indices and ecological niche modelling	JOURNAL OF BIOGEOGRAPHY	0305-0270	APR	2012	39	4		652	664		10.1111/j.1365-2699.2011.02632.x	WOS:000301707800005
475	Parra-Olea, G; Martinez-Meyer, E; de Leon, GFP	Forecasting climate change effects on salamander distribution in the highlands of central Mexico	BIOTROPICA	0006-3606	JUN	2005	37	2		202	208		10.1111/j.1744-7429.2005.00027.x	WOS:000229355500007
476	Patino, J; Medina, R; Vanderpoorten, A; Gonzalez-Mancebo, JM; Werner, O; Devos, N; Mateo, RG; Lara, F; Ros, RM	Origin and fate of the single-island endemic moss Orthotrichum handiense	JOURNAL OF BIOGEOGRAPHY	0305-0270	MAY	2013	40	5		857	868		10.1111/jbi.12051	WOS:000317993000005
477	Patsiou, Theofania S.; Conti, Elena; Zimmermann, Niklaus E.; Theodoridis, Spyros; Randin, Christophe F.	Topo-climatic microrefugia explain the persistence of a rare endemic plant in the Alps during the last 21 millennia	GLOBAL CHANGE BIOLOGY	1354-1013	2015-07-14	2014	20	7		2286	2300		10.1111/gcb.12515	WOS:000337680700024
478	Pearson, RG; Dawson, TP	Predicting the impacts of climate change on the distribution of species: are bioclimate envelope models useful?	GLOBAL ECOLOGY AND BIOGEOGRAPHY	0960-7447	SEP	2003	12	5		361	371		10.1046/j.1466-822X.2003.00042.x	WOS:000185105800001
479	Peay, KG; Schubert, MG; Nguyen, NH; Bruns, TD	Measuring ectomycorrhizal fungal dispersal: macroecological patterns driven by microscopic propagules	MOLECULAR ECOLOGY	0962-1083	AUG	2012	21	16		4122	4136		10.1111/j.1365-294X.2012.05666.x	WOS:000306897500019
480	Peco, Begona; Laffan, Shawn W.; Moles, Angela T.	Global Patterns in Post-Dispersal Seed Removal by Invertebrates and Vertebrates	PLOS ONE	1932-6203	2014-03-11	2014	9	3				e91256	10.1371/journal.pone.0091256	WOS:000332842400067
481	Peers, Michael J. L.; Thornton, Daniel H.; Murray, Dennis L.	Evidence for large-scale effects of competition: niche displacement in Canada lynx and bobcat	PROCEEDINGS OF THE ROYAL SOCIETY B-BIOLOGICAL SCIENCES	0962-8452	2013-12-22	2013	280	1773				20132495	10.1098/rspb.2013.2495	WOS:000330325600023
482	Peers, Michael J. L.; Wehtje, Morgan; Thornton, Daniel H.; Murray, Dennis L.	Prey switching as a means of enhancing persistence in predators at the trailing southern edge	GLOBAL CHANGE BIOLOGY	1354-1013	2015-04-14	2014	20	4		1126	1135		10.1111/gcb.12469	WOS:000332069500010
483	Pelini, SL; Diamond, SE; MacLean, H; Ellison, AM; Gotelli, NJ; Sanders, NJ; Dunn, RR	Common garden experiments reveal uncommon responses across temperatures, locations, and species of ants	ECOLOGY AND EVOLUTION	2045-7758	DEC	2012	2	12		3009	3015		10.1002/ece3.407	WOS:000312453200007
484	Pellissier, L; Pradervand, JN; Pottier, J; Dubuis, A; Maiorano, L; Guisan, A	Climate-based empirical models show biased predictions of butterfly communities along environmental gradients	ECOGRAPHY	0906-7590	AUG	2012	35	8		684	692		10.1111/j.1600-0587.2011.07047.x	WOS:000305892300002
485	Pellissier, Loic; Brathen, Kari Anne; Vittoz, Pascal; Yoccoz, Nigel G.; Dubuis, Anne; Meier, Eliane S.; Zimmermann, Niklaus E.; Randin, Christophe F.; Thuiller, Wilfried; Garraud, Luc; Van Es, Jeremie; Guisan, Antoine	Thermal niches are more conserved at cold than warm limits in arctic-alpine plant species	GLOBAL ECOLOGY AND BIOGEOGRAPHY	1466-822X	2015-08-13	2013	22	8		933	941		10.1111/geb.12057	WOS:000321262100004
486	Pellissier, Loic; Espindola, Anahi; Pradervand, Jean-Nicolas; Dubuis, Anne; Pottier, Julien; Ferrier, Simon; Guisan, Antoine	A probabilistic approach to niche-based community models for spatial forecasts of assemblage properties and their uncertainties	JOURNAL OF BIOGEOGRAPHY	0305-0270	2015-10-13	2013	40	10		1939	1946		10.1111/jbi.12140	WOS:000325030900011
487	Pellissier, Loic; Rohr, Rudolf P.; Ndiribe, Charlotte; Pradervand, Jean-Nicolas; Salamin, Nicolas; Guisan, Antoine; Wisz, Mary	Combining food web and species distribution models for improved community projections	ECOLOGY AND EVOLUTION	2045-7758	2015-11-13	2013	3	13		4572	4583		10.1002/ece3.843	WOS:000326824300025
488	Peng, Zechen; Zhou, Shurong	Community assembly rules affect the diversity of expanding communities	ECOLOGY AND EVOLUTION	2045-7758	2015-11-14	2014	4	21		4041	4052		10.1002/ece3.1251	WOS:000344752000003
489	Perez-Rodriguez, Anton; de la Hera, Ivan; Fernandez-Gonzalez, Sofia; Perez-Tris, Javier	Global warming will reshuffle the areas of high prevalence and richness of three genera of avian blood parasites	GLOBAL CHANGE BIOLOGY	1354-1013	2015-08-14	2014	20	8		2406	2416		10.1111/gcb.12542	WOS:000339100200005
490	Peterman, W. E.; Semlitsch, R. D.	Spatial variation in water loss predicts terrestrial salamander distribution and population dynamics	OECOLOGIA	0029-8549	2015-10-14	2014	176	2		357	369		10.1007/s00442-014-3041-4	WOS:000342205600005
491	Peters, J.; Waegeman, W.; Van Doninck, J.; Ducheyne, E.; Calvete, C.; Lucientes, J.; Verhoest, N. E. C.; De Baets, B.	Predicting spatio-temporal Culicoides imicola distributions in Spain based on environmental habitat characteristics and species dispersal	ECOLOGICAL INFORMATICS	1574-9541	2015-07-14	2014	22			69	80		10.1016/j.ecoinf.2014.05.006	WOS:000339036200008
492	Peterson, A. Townsend; Li, Xingong	Niche-based projections of wetlands shifts with marine intrusion from sea level rise: an example analysis for North Carolina	ENVIRONMENTAL EARTH SCIENCES	1866-6280	2015-02-15	2015	73	4		1479	1490		10.1007/s12665-014-3498-9	WOS:000348439000006
493	Peterson, AT	Projected climate change effects on Rocky Mountain and Great Plains birds: generalities of biodiversity consequences	GLOBAL CHANGE BIOLOGY	1354-1013	MAY	2003	9	5		647	655		10.1046/j.1365-2486.2003.00616.x	WOS:000182653700001
494	Phillips, Ben L.	Evolutionary processes make invasion speed difficult to predict	BIOLOGICAL INVASIONS	1387-3547	2015-07-15	2015	17	7		1949	1960		10.1007/s10530-015-0849-8	WOS:000355685700003
495	Phillips, BL; Kelehear, C; Pizzatto, L; Brown, GP; Barton, D; Shine, R	Parasites and pathogens lag behind their host during periods of host range advance	ECOLOGY	0012-9658	MAR	2010	91	3		872	881		10.1890/09-0530.1	WOS:000276635500023
496	Phillips, SJ; Williams, P; Midgley, G; Archer, A	Optimizing dispersal corridors for the cape proteaceae using network flow	ECOLOGICAL APPLICATIONS	1051-0761	JUL	2008	18	5		1200	1211		10.1890/07-0507.1	WOS:000257719600009
497	Pickles, Rob S. A.; Thornton, Daniel; Feldman, Richard; Marques, Adam; Murray, Dennis L.	Predicting shifts in parasite distribution with climate change: a multitrophic level approach	GLOBAL CHANGE BIOLOGY	1354-1013	2015-09-13	2013	19	9		2645	2654		10.1111/gcb.12255	WOS:000322758000005
498	Pierrat, B; Saucede, T; Laffont, R; De Ridder, C; Festeau, A; David, B	Large-scale distribution analysis of Antarctic echinoids using ecological niche modelling	MARINE ECOLOGY PROGRESS SERIES	0171-8630		2012	463			215	230		10.3354/meps09842	WOS:000308357300014
499	Pike, DA	Climate influences the global distribution of sea turtle nesting	GLOBAL ECOLOGY AND BIOGEOGRAPHY	1466-822X	MAY	2013	22	5		555	566		10.1111/geb.12025	WOS:000317673200004
500	Pike, David A.	Forecasting range expansion into ecological traps: climate-mediated shifts in sea turtle nesting beaches and human development	GLOBAL CHANGE BIOLOGY	1354-1013	2015-10-13	2013	19	10		3082	3092		10.1111/gcb.12282	WOS:000323844200015
501	Pilliod, David S.; Arkle, Robert S.; Robertson, Jeanne M.; Murphy, Melanie A.; Funk, W. Chris	Effects of changing climate on aquatic habitat and connectivity for remnant populations of a wide-ranging frog species in an arid landscape	ECOLOGY AND EVOLUTION	2045-7758	2015-09-15	2015	5	18		3979	3994		10.1002/ece3.1634	WOS:000362090700011
502	Platts, PJ; Gereau, RE; Burgess, ND; Marchant, R	Spatial heterogeneity of climate change in an Afromontane centre of endemism	ECOGRAPHY	0906-7590	APR	2013	36	4		518	530		10.1111/j.1600-0587.2012.07805.x	WOS:000316913000013
503	Poloczanska, ES; Hawkins, SJ; Southward, AJ; Burrows, MT	MODELING THE RESPONSE OF POPULATIONS OF COMPETING SPECIES TO CLIMATE CHANGE	ECOLOGY	0012-9658	NOV	2008	89	11		3138	3149		10.1890/07-1169.1	WOS:000261053500018
504	Pomara, Lars Y.; Ledee, Olivia E.; Martin, Karl J.; Zuckerberg, Benjamin	Demographic consequences of climate change and land cover help explain a history of extirpations and range contraction in a declining snake species	GLOBAL CHANGE BIOLOGY	1354-1013	2015-07-14	2014	20	7		2087	2099		10.1111/gcb.12510	WOS:000337680700006
505	Pompe, S; Hanspach, J; Badeck, FW; Klotz, S; Bruelheide, H; Kuhn, I	Investigating habitat-specific plant species pools under climate change	BASIC AND APPLIED ECOLOGY	1439-1791		2010	11	7		603	611		10.1016/j.baae.2010.08.007	WOS:000286795300006
506	Ponti, L; Cossu, QA; Gutierrez, AP	Climate warming effects on the Olea europaea-Bactrocera oleae system in Mediterranean islands: Sardinia as an example	GLOBAL CHANGE BIOLOGY	1354-1013	DEC	2009	15	12		2874	2884		10.1111/j.1365-2486.2009.01938.x	WOS:000271710300006
507	Popescu, Viorel D.; Rozylowicz, Laurentiu; Cogalniceanu, Dan; Niculae, Iulian Mihaita; Cucu, Adina Livia	Moving into Protected Areas? Setting Conservation Priorities for Romanian Reptiles and Amphibians at Risk from Climate Change	PLOS ONE	1932-6203	2013-11-04	2013	8	11				e79330	10.1371/journal.pone.0079330	WOS:000326503400106
508	Porzig, Elizabeth L.; Seavy, Nathaniel E.; Gardali, Thomas; Geupel, Geoffrey R.; Holyoak, Marcel; Eadie, John M.	Habitat suitability through time: using time series and habitat models to understand changes in bird density	ECOSPHERE	2150-8925	2015-02-14	2014	5	2				12	10.1890/ES13-00166.1	WOS:000331786300001
509	Post, E; Brodie, J; Hebblewhite, M; Anders, AD; Maier, JAK; Wilmers, CC	Global Population Dynamics and Hot Spots of Response to Climate Change	BIOSCIENCE	0006-3568	JUN	2009	59	6		489	497		10.1525/bio.2009.59.6.7	WOS:000266546500009
510	Powell, James A.; Bentz, Barbara J.	Phenology and density-dependent dispersal predict patterns of mountain pine beetle (Dendroctonus ponderosae) impact	ECOLOGICAL MODELLING	0304-3800	2014-02-10	2014	273			173	185		10.1016/j.ecolmodel.2013.10.034	WOS:000331673800017
511	Powell, M.; Accad, A.; Shapcott, A.	Where they are, why they are there, and where they are going: using niche models to assess impacts of disturbance on the distribution of three endemic rare subtropical rainforest trees of Macadamia (Proteaceae) species	AUSTRALIAN JOURNAL OF BOTANY	0067-1924	2014	2014	62	4		322	334		10.1071/BT14056	WOS:000341588000006
512	Prasad, Anantha M.; Gardiner, Judith D.; Iverson, Louis R.; Matthews, Stephen N.; Peters, Matthew	Exploring tree species colonization potentials using a spatially explicit simulation model: implications for four oaks under climate change	GLOBAL CHANGE BIOLOGY	1354-1013	2015-07-13	2013	19	7		2196	2208		10.1111/gcb.12204	WOS:000319963500018
513	Preston, K; Rotenberry, JT; Redak, RA; Allen, MF	Habitat shifts of endangered species under altered climate conditions: importance of biotic interactions	GLOBAL CHANGE BIOLOGY	1354-1013	NOV	2008	14	11		2501	2515		10.1111/j.1365-2486.2008.01671.x	WOS:000260307100003
514	Prost, S; Smirnov, N; Fedorov, VB; Sommer, RS; Stiller, M; Nagel, D; Knapp, M; Hofreiter, M	Influence of Climate Warming on Arctic Mammals? New Insights from Ancient DNA Studies of the Collared Lemming Dicrostonyx torquatus	PLOS ONE	1932-6203	2013-05-27	2010	5	5				e10447	10.1371/journal.pone.0010447	WOS:000278221900001
515	Purse, Bethan V.; Golding, Nick	Tracking the distribution and impacts of diseases with biological records and distribution modelling	BIOLOGICAL JOURNAL OF THE LINNEAN SOCIETY	0024-4066	2015-07-15	2015	115	3	SI	664	677		10.1111/bij.12567	WOS:000356368400015
516	Qiao, Huijie; Soberon, Jorge; Peterson, Andrew Townsend	No silver bullets in correlative ecological niche modelling: insights from testing among many potential algorithms for niche estimation	METHODS IN ECOLOGY AND EVOLUTION	2041-210X	2015-10-15	2015	6	10		1126	1136		10.1111/2041-210X.12397	WOS:000362916000002
517	Queiros, Ana M.; Fernandes, Jose A.; Faulwetter, Sarah; Nunes, Joana; Rastrick, Samuel P. S.; Mieszkowska, Nova; Artioli, Yuri; Yool, Andrew; Calosi, Piero; Arvanitidis, Christos; Findlay, Helen S.; Barange, Manuel; Cheung, William W. L.; Widdicombe, Stephen	Scaling up experimental ocean acidification and warming research: from individuals to the ecosystem	GLOBAL CHANGE BIOLOGY	1354-1013	2015-01-15	2015	21	1		130	143		10.1111/gcb.12675	WOS:000346698100014
518	Rabasa, Sonia G.; Granda, Elena; Benavides, Raquel; Kunstler, Georges; Espelta, Josep M.; Ogaya, Roma; Penuelas, Josep; Scherer-Lorenzen, Michael; Gil, Wojciech; Grodzki, Wojciech; Ambrozy, Slawomir; Bergh, Johan; Hodar, Jose A.; Zamora, Regino; Valladares, Fernando	Disparity in elevational shifts of European trees in response to recent climate warming	GLOBAL CHANGE BIOLOGY	1354-1013	2015-08-13	2013	19	8		2490	2499		10.1111/gcb.12220	WOS:000328744900016
519	Raghunathan, Nima; Francois, Louis; Huynen, Marie-Claude; Oliveira, Leonardo C.; Hambuckers, Alain	Modelling the distribution of key tree species used by lion tamarins in the Brazilian Atlantic forest under a scenario of future climate change	REGIONAL ENVIRONMENTAL CHANGE	1436-3798	2015-04-15	2015	15	4		683	693		10.1007/s10113-014-0625-9	WOS:000351374300010
520	Ramirez-Villegas, Julian; Cuesta, Francisco; Devenish, Christian; Peralvo, Manuel; Jarvis, Andy; Arnillas, Carlos Alberto	Using species distributions models for designing conservation strategies of Tropical Andean biodiversity under climate change	JOURNAL FOR NATURE CONSERVATION	1617-1381	2015-10-14	2014	22	5		391	404		10.1016/j.jnc.2014.03.007	WOS:000340930300001
521	Randin, CF; Dirnbock, T; Dullinger, S; Zimmermann, NE; Zappa, M; Guisan, A	Are niche-based species distribution models transferable in space?	JOURNAL OF BIOGEOGRAPHY	0305-0270	OCT	2006	33	10		1689	1703		10.1111/j.1365-2699.2006.01466.x	WOS:000240367800002
522	Randin, CF; Jaccard, H; Vittoz, P; Yoccoz, NG; Guisan, A	Land use improves spatial predictions of mountain plant abundance but not presence-absence	JOURNAL OF VEGETATION SCIENCE	1100-9233	DEC	2009	20	6		996	1008			WOS:000271189200003
523	Razgour, Orly; Juste, Javier; Ibanez, Carlos; Kiefer, Andreas; Rebelo, Hugo; Puechmaille, Sebastien J.; Arlettaz, Raphael; Burke, Terry; Dawson, Deborah A.; Beaumont, Mark; Jones, Gareth	The shaping of genetic variation in edge-of-range populations under past and future climate change	ECOLOGY LETTERS	1461-023X	2015-10-13	2013	16	10		1258	1266		10.1111/ele.12158	WOS:000324313600004
524	Regan, HM; Syphard, AD; Franklin, J; Swab, RM; Markovchick, L; Flint, AL; Flint, LE; Zedler, PH	Evaluation of assisted colonization strategies under global change for a rare, fire-dependent plant	GLOBAL CHANGE BIOLOGY	1354-1013	MAR	2012	18	3		936	947		10.1111/j.1365-2486.2011.02586.x	WOS:000300671600012
525	Reid, Tim; Krueger, Sonja; Whitfield, D. Philip; Amar, Arjun	Using spatial analyses of bearded vulture movements in southern Africa to inform wind turbine placement	JOURNAL OF APPLIED ECOLOGY	0021-8901	2015-08-15	2015	52	4		881	892		10.1111/1365-2664.12468	WOS:000358004300012
526	Reiss, H; Cunze, S; Konig, K; Neumann, H; Kroncke, I	Species distribution modelling of marine benthos: a North Sea case study	MARINE ECOLOGY PROGRESS SERIES	0171-8630		2011	442			71	86		10.3354/meps09391	WOS:000298301200006
527	Renton, M; Childs, S; Standish, R; Shackelford, N	Plant migration and persistence under climate change in fragmented landscapes: Does it depend on the key point of vulnerability within the lifecycle?	ECOLOGICAL MODELLING	0304-3800	2013-01-24	2013	249		SI	50	58		10.1016/j.ecolmodel.2012.07.005	WOS:000314331200007
528	Renton, M; Shackelford, N; Standish, RJ	Habitat restoration will help some functional plant types persist under climate change in fragmented landscapes	GLOBAL CHANGE BIOLOGY	1354-1013	JUN	2012	18	6		2057	2070		10.1111/j.1365-2486.2012.02677.x	WOS:000303763600023
529	Reside, AE; VanDerWal, J; Kutt, AS	Projected changes in distributions of Australian tropical savanna birds under climate change using three dispersal scenarios	ECOLOGY AND EVOLUTION	2045-7758	APR	2012	2	4		705	718		10.1002/ece3.197	WOS:000312444000003
530	Reside, AE; VanDerWal, JJ; Kutt, AS; Perkins, GC	Weather, Not Climate, Defines Distributions of Vagile Bird Species	PLOS ONE	1932-6203	2013-10-22	2010	5	10				e13569	10.1371/journal.pone.0013569	WOS:000283419100010
531	Reuman, Daniel C.; Gislason, Henrik; Barnes, Carolyn; Melin, Frederic; Jennings, Simon	The marine diversity spectrum	JOURNAL OF ANIMAL ECOLOGY	0021-8790	2015-07-14	2014	83	4		963	979		10.1111/1365-2656.12194	WOS:000337618100023
532	Ricklefs, RE	The unified neutral theory of biodiversity: Do the numbers add up?	ECOLOGY	0012-9658	JUN	2006	87	6		1424	1431		10.1890/0012-9658(2006)87[1424:TUNTOB]2.0.CO;2	WOS:000238658400009
533	Riordan, Erin C.; Gillespie, Thomas W.; Pitcher, Lincoln; Pincetl, Stephanie S.; Jenerette, G. Darrel; Pataki, Diane E.	Threats of future climate change and land use to vulnerable tree species native to Southern California	ENVIRONMENTAL CONSERVATION	0376-8929	2015-06-15	2015	42	2		127	138		10.1017/S0376892914000265	WOS:000354047300006
534	Ritchie, EG; Martin, JK; Johnson, CN; Fox, BJ	Separating the influences of environment and species interactions on patterns of distribution and abundance: competition between large herbivores	JOURNAL OF ANIMAL ECOLOGY	0021-8790	JUL	2009	78	4		724	731		10.1111/j.1365-2656.2008.01520.x	WOS:000266707500004
535	Robinet, C; Baier, P; Pennerstorfer, J; Schopf, A; Roques, A	Modelling the effects of climate change on the potential feeding activity of Thaumetopoea pityocampa (Den. & Schiff.) (Lep., Notodontidae) in France	GLOBAL ECOLOGY AND BIOGEOGRAPHY	1466-822X	JUL	2007	16	4		460	471		10.1111/j.1466-8238.2006.00302.x	WOS:000247127900006
536	Robinet, C; Van Opstal, N; Baker, R; Roques, A	Applying a spread model to identify the entry points from which the pine wood nematode, the vector of pine wilt disease, would spread most rapidly across Europe	BIOLOGICAL INVASIONS	1387-3547	DEC	2011	13	12		2981	2995		10.1007/s10530-011-9983-0	WOS:000298645800029
537	Robinet, Christelle; Rousselet, Jerome; Roques, Alain	Potential spread of the pine processionary moth in France: preliminary results from a simulation model and future challenges	ANNALS OF FOREST SCIENCE	1286-4560	2015-03-14	2014	71	2	SI	149	160		10.1007/s13595-013-0287-7	WOS:000331706900006
538	Robinson, LM; Elith, J; Hobday, AJ; Pearson, RG; Kendall, BE; Possingham, HP; Richardson, AJ	Pushing the limits in marine species distribution modelling: lessons from the land present challenges and opportunities	GLOBAL ECOLOGY AND BIOGEOGRAPHY	1466-822X	NOV	2011	20	6		789	802		10.1111/j.1466-8238.2010.00636.x	WOS:000296137400001
539	Rodder, D	Human Footprint, facilitated jump dispersal, and the potential distribution of the invasive Eleutherodactylus johnstonei Barbour 1914 (Anura Eleutherodactylidae)	TROPICAL ZOOLOGY	0394-6975	DEC	2009	22	2		205	217			WOS:000275050800004
540	Rodder, D; Lotters, S	Explanative power of variables used in species distribution modelling: an issue of general model transferability or niche shift in the invasive Greenhouse frog (Eleutherodactylus planirostris)	NATURWISSENSCHAFTEN	0028-1042	SEP	2010	97	9		781	796		10.1007/s00114-010-0694-7	WOS:000281393700001
541	Rodriguez-Buritica, Susana; Suding, Katharine	Interactive effects of temporal and spatial fire characteristics on the population dynamics of a fire-dependent Cypress species	JOURNAL OF APPLIED ECOLOGY	0021-8901	2015-08-13	2013	50	4		929	938		10.1111/1365-2664.12109	WOS:000321762900013
542	Rodriguez-Rey, M; Jimenez-Valverde, A; Acevedo, P	Species distribution models predict range expansion better than chance but not better than a simple dispersal model	ECOLOGICAL MODELLING	0304-3800	2013-05-10	2013	256			1	5		10.1016/j.ecolmodel.2013.01.024	WOS:000317943400001
543	Rohr, JR; Halstead, NT; Raffel, TR	Modelling the future distribution of the amphibian chytrid fungus: the influence of climate and human-associated factors	JOURNAL OF APPLIED ECOLOGY	0021-8901	FEB	2011	48	1		174	176		10.1111/j.1365-2664.2010.01891.x	WOS:000286000100020
544	Rojas-Soto, OR; Sosa, V; Ornelas, JF	Forecasting cloud forest in eastern and southern Mexico: conservation insights under future climate change scenarios	BIODIVERSITY AND CONSERVATION	0960-3115	SEP	2012	21	10		2671	2690		10.1007/s10531-012-0327-x	WOS:000307533100018
545	Rombouts, I; Beaugrand, G; Dauvin, JC	Potential changes in benthic macrofaunal distributions from the English Channel simulated under climate change scenarios	ESTUARINE COASTAL AND SHELF SCIENCE	0272-7714	2013-03-01	2012	99			153	161		10.1016/j.ecss.2011.12.026	WOS:000302448300015
546	Romo, H.; Garcia-Barros, E.; Marquez, A. L.; Moreno, J. C.; Real, R.	Effects of climate change on the distribution of ecologically interacting species: butterflies and their main food plants in Spain	ECOGRAPHY	0906-7590	2015-11-14	2014	37	11	SI	1063	1072		10.1111/ecog.00706	WOS:000344645100006
547	Roslin, T; Avomaa, T; Leonard, M; Luoto, M; Ovaskainen, O	Some like it hot: microclimatic variation affects the abundance and movements of a critically endangered dung beetle	INSECT CONSERVATION AND DIVERSITY	1752-458X	AUG	2009	2	3		232	241		10.1111/j.1752-4598.2009.00054.x	WOS:000268269400009
548	Row, Jeffrey R.; Wilson, Paul J.; Gomez, Celine; Koen, Erin L.; Bowman, Jeff; Thornton, Daniel; Murray, Dennis L.	The subtle role of climate change on population genetic structure in Canada lynx	GLOBAL CHANGE BIOLOGY	1354-1013	2015-07-14	2014	20	7		2076	2086		10.1111/gcb.12526	WOS:000337680700005
549	Royan, Alexander; Hannah, David M.; Reynolds, S. James; Noble, David G.; Sadler, Jonathan P.	Avian Community Responses to Variability in River Hydrology	PLOS ONE	1932-6203	2013-12-10	2013	8	12				e83221	10.1371/journal.pone.0083221	WOS:000328707400128
550	Rubidge, EM; Monahan, WB; Parra, JL; Cameron, SE; Brashares, JS	The role of climate, habitat, and species co-occurrence as drivers of change in small mammal distributions over the past century	GLOBAL CHANGE BIOLOGY	1354-1013	FEB	2011	17	2		696	708		10.1111/j.1365-2486.2010.02297.x	WOS:000285878000005
551	Sahlean, Tiberiu C.; Gherghel, Iulian; Papes, Monica; Strugariu, Alexandru; Zamfirescu, Stefan R.	Refining Climate Change Projections for Organisms with Low Dispersal Abilities: A Case Study of the Caspian Whip Snake	PLOS ONE	1932-6203	2014-03-26	2014	9	3				e91994	10.1371/journal.pone.0091994	WOS:000333677000029
552	Salmon, S.; Ponge, J. F.; Gachet, S.; Deharveng, L.; Lefebvre, N.; Delabrosse, F.	Linking species, traits and habitat characteristics of Collembola at European scale	SOIL BIOLOGY & BIOCHEMISTRY	0038-0717	2015-08-14	2014	75			73	85		10.1016/j.soilbio.2014.04.002	WOS:000338619600008
553	Saltre, Frederik; Duputie, Anne; Gaucherel, Cedric; Chuine, Isabelle	How climate, migration ability and habitat fragmentation affect the projected future distribution of European beech	GLOBAL CHANGE BIOLOGY	1354-1013	2015-02-15	2015	21	2		897	910		10.1111/gcb.12771	WOS:000348652400032
554	Saltre, Frederik; Saint-Amant, Remi; Gritti, Emmanuel S.; Brewer, Simon; Gaucherel, Cedric; Davis, Basil A. S.; Chuine, Isabelle	Climate or migration: what limited European beech post-glacial colonization?	GLOBAL ECOLOGY AND BIOGEOGRAPHY	1466-822X	2015-11-13	2013	22	11		1217	1227		10.1111/geb.12085	WOS:000326024200005
555	Salvi, Daniele; Schembri, Patrick J.; Sciberras, Arnold; Harris, D. James	Evolutionary history of the Maltese wall lizard Podarcis filfolensis: insights on the 'Expansion-Contraction' model of Pleistocene biogeography	MOLECULAR ECOLOGY	0962-1083	2015-03-14	2014	23	5		1167	1187		10.1111/mec.12668	WOS:000331851900016
556	Sara, G.; Palmeri, V.; Rinaldi, A.; Montalto, V.; Helmuth, B.	Predicting biological invasions in marine habitats through eco-physiological mechanistic models: a case study with the bivalve Brachidontes pharaonis	DIVERSITY AND DISTRIBUTIONS	1366-9516	2015-10-13	2013	19	10		1235	1247		10.1111/ddi.12074	WOS:000324019000003
557	Sara, M	CLIMATE AND LAND-USE CHANGES AS DETERMINANTS OF LESSER KESTREL FALCO NAUMANNI ABUNDANCE IN MEDITERRANEAN CEREAL STEPPES (SICILY)	ARDEOLA	0570-7358	DEC	2010	57		SI	3	22			WOS:000297566400002
558	Saunders, Megan I.; Leon, Javier; Phinn, Stuart R.; Callaghan, David P.; O'Brien, Katherine R.; Roelfsema, Chris M.; Lovelock, Catherine E.; Lyons, Mitchell B.; Mumby, Peter J.	Coastal retreat and improved water quality mitigate losses of seagrass from sea level rise	GLOBAL CHANGE BIOLOGY	1354-1013	2015-08-13	2013	19	8		2569	2583		10.1111/gcb.12218	WOS:000328744900023
559	Saupe, Erin E.; Qiao, Huijie; Hendricks, Jonathan R.; Portell, Roger W.; Hunter, Stephen J.; Soberon, Jorge; Lieberman, Bruce S.	Niche breadth and geographic range size as determinants of species survival on geological time scales	GLOBAL ECOLOGY AND BIOGEOGRAPHY	1466-822X	2015-10-15	2015	24	10		1159	1169		10.1111/geb.12333	WOS:000362796200006
560	Scheller, RM; Mladenoff, DJ	Simulated effects of climate change, fragmentation, and inter-specific competition on tree species migration in northern Wisconsin, USA	CLIMATE RESEARCH	0936-577X	2013-06-24	2008	36	3		191	202		10.3354/cr00745	WOS:000257842800002
561	Schidelko, K; Stiels, D; Rodder, D	Historical stability of diversity patterns in African estrildid finches (Aves: Estrildidae)?	BIOLOGICAL JOURNAL OF THE LINNEAN SOCIETY	0024-4066	FEB	2011	102	2		455	470		10.1111/j.1095-8312.2010.01570.x	WOS:000286225000017
562	Schiffers, Katja; Schurr, Frank M.; Travis, Justin M. J.; Duputie, Anne; Eckhart, Vincent M.; Lavergne, Sebastien; McInerny, Greg; Moore, Kara A.; Pearman, Peter B.; Thuiller, Wilfried; Wueest, Rafael O.; Holt, Robert D.	Landscape structure and genetic architecture jointly impact rates of niche evolution	ECOGRAPHY	0906-7590	2015-12-14	2014	37	12		1218	1229		10.1111/ecog.00768	WOS:000345849400007
563	Schippers, P; Verboom, J; Vos, CC; Jochem, R	Metapopulation shift and survival of woodland birds under climate change: will species be able to track?	ECOGRAPHY	0906-7590	DEC	2011	34	6		909	919		10.1111/j.1600-0587.2011.06712.x	WOS:000297738200002
564	Schlaepfer, Daniel R.; Lauenroth, William K.; Bradford, John B.	Modeling regeneration responses of big sagebrush (Artemisia tridentata) to abiotic conditions	ECOLOGICAL MODELLING	0304-3800	2014-08-24	2014	286			66	77		10.1016/j.ecolmodel.2014.04.021	WOS:000338599700008
565	Schoville, SD; Roderick, GK; Kavanaugh, DH	Testing the 'Pleistocene species pump' in alpine habitats: lineage diversification of flightless ground beetles (Coleoptera: Carabidae: Nebria) in relation to altitudinal zonation	BIOLOGICAL JOURNAL OF THE LINNEAN SOCIETY	0024-4066	SEP	2012	107	1		95	111		10.1111/j.1095-8312.2012.01911.x	WOS:000307381200008
566	Schurr, FM; Midgley, GF; Rebelo, AG; Reeves, G; Poschlod, P; Higgins, SI	Colonization and persistence ability explain the extent to which plant species fill their potential range	GLOBAL ECOLOGY AND BIOGEOGRAPHY	1466-822X	JUL	2007	16	4		449	459		10.1111/j.1466-8238.2006.00293.x	WOS:000247127900005
567	Schweiger, O; Settele, J; Kudrna, O; Klotz, S; Kuhn, I	CLIMATE CHANGE CAN CAUSE SPATIAL MISMATCH OF TROPHICALLY INTERACTING SPECIES	ECOLOGY	0012-9658	DEC	2008	89	12		3472	3479		10.1890/07-1748.1	WOS:000261524000021
568	Sebastian-Gonzalez, Esther; Dalsgaard, Bo; Sandel, Brody; Guimaraes, Paulo R., Jr.	Macroecological trends in nestedness and modularity of seed-dispersal networks: human impact matters	GLOBAL ECOLOGY AND BIOGEOGRAPHY	1466-822X	2015-03-15	2015	24	3		293	303		10.1111/geb.12270	WOS:000349391600003
569	Serra-Diaz, JM; Ninyerola, M; Lloret, F	Coexistence of Abies alba (Mill.) - Fagus sylvatica (L.) and climate change impact in the Iberian Peninsula: A climatic-niche perspective approach	FLORA	0367-2530		2012	207	1		10	18		10.1016/j.flora.2011.10.002	WOS:000299451200003
570	Serra-Diaz, Josep M.; Keenan, Trevor F.; Ninyerola, Miquel; Sabate, Santiago; Gracia, Carlos; Lloret, Francisco	Geographical patterns of congruence and incongruence between correlative species distribution models and a process-based ecophysiological growth model	JOURNAL OF BIOGEOGRAPHY	0305-0270	2015-10-13	2013	40	10		1928	1938		10.1111/jbi.12142	WOS:000325030900010
571	Serra-Diaz, Josep M.; Scheller, Robert M.; Syphard, Alexandra D.; Franklin, Janet	Disturbance and climate microrefugia mediate tree range shifts during climate change	LANDSCAPE ECOLOGY	0921-2973	2015-07-15	2015	30	6		1039	1053		10.1007/s10980-015-0173-9	WOS:000355657200007
572	Shabani, Farzin; Kumar, Lalit	Risk Levels of Invasive Fusarium oxysporum f. sp in Areas Suitable for Date Palm (Phoenix dactylifera) Cultivation under Various Climate Change Projections	PLOS ONE	1932-6203	2013-12-10	2013	8	12				e83404	10.1371/journal.pone.0083404	WOS:000328707400133
573	Sheffer, Efrat; Canham, Charles D.; Kigel, Jaime; Perevolotsky, Avi	An Integrative Analysis of the Dynamics of Landscape- and Local-Scale Colonization of Mediterranean Woodlands by Pinus halepensis	PLOS ONE	1932-6203	2014-02-28	2014	9	2				e90178	10.1371/journal.pone.0090178	WOS:000332396200143
574	Sheppard, Christine S.; Burns, Bruce R.; Stanley, Margaret C.	Predicting plant invasions under climate change: are species distribution models validated by field trials?	GLOBAL CHANGE BIOLOGY	1354-1013	2015-09-14	2014	20	9		2800	2814		10.1111/gcb.12531	WOS:000340287300011
575	Shi, MM; Chen, XY	Leading-edge populations do not show low genetic diversity or high differentiation in a wind-pollinated tree	POPULATION ECOLOGY	1438-3896	OCT	2012	54	4		591	600		10.1007/s10144-012-0332-7	WOS:000309065300010
576	Shimokawabe, Ayuma; Yamaura, Yuichi; Akasaka, Takumi; Sato, Tomonori; Shida, Yuichiro; Yamanaka, Satoshi; Nakamura, Futoshi	The Distribution of Cool Spots as Microrefugia in a Mountainous Area	PLOS ONE	1932-6203	2015-08-18	2015	10	8				e0135732	10.1371/journal.pone.0135732	WOS:000359666100063
577	Shryock, Daniel F.; Esque, Todd C.; Hughes, Lee	POPULATION VIABILITY OF PEDIOCACTUS BRADYI (CACTACEAE) IN A CHANGING CLIMATE	AMERICAN JOURNAL OF BOTANY	0002-9122	2015-11-14	2014	101	11		1944	1953		10.3732/ajb.1400035	WOS:000344013400011
578	Signorini, Manuela; Cassini, Rudi; Drigo, Michele; di Regalbono, Antonio Frangipane; Pietrobelli, Mario; Montarsi, Fabrizio; Stensgaard, Anna-Sofie	Ecological niche model of Phlebotomus perniciosus, the main vector of canine leishmaniasis in north-eastern Italy	GEOSPATIAL HEALTH	1827-1987	2015-11-14	2014	9	1		193	201			WOS:000346512600016
579	Silva, Daniel P.; Gonzalez, Victor H.; Melo, Gabriel A. R.; Lucia, Mariano; Alvarez, Leopoldo J.; De Marco, Paulo, Jr.	Seeking the flowers for the bees: Integrating biotic interactions into niche models to assess the distribution of the exotic bee species Lithurgus huberi in South America	ECOLOGICAL MODELLING	0304-3800	2014-02-10	2014	273			200	209		10.1016/j.ecolmodel.2013.11.016	WOS:000331673800019
580	Silva-Rocha, Iolanda; Salvi, Daniele; Sillero, Neftali; Mateo, Jose A.; Carretero, Miguel A.	Snakes on the Balearic Islands: An Invasion Tale with Implications for Native Biodiversity Conservation	PLOS ONE	1932-6203	2015-04-08	2015	10	4				e0121026	10.1371/journal.pone.0121026	WOS:000352478400027
581	Simberloff, D	Risks of biological control for conservation purposes	BIOCONTROL	1386-6141	APR	2012	57	2	SI	263	276		10.1007/s10526-011-9392-4	WOS:000301178200012
582	Sinclair, SJ; White, MD; Newell, GR	How Useful Are Species Distribution Models for Managing Biodiversity under Future Climates?	ECOLOGY AND SOCIETY	1708-3087		2010	15	1				8		WOS:000277933900015
583	Singer, A; Travis, JMJ; Johst, K	Interspecific interactions affect species and community responses to climate shifts	OIKOS	0030-1299	MAR	2013	122	3		358	366		10.1111/j.1600-0706.2012.20465.x	WOS:000315467700005
584	Skarpaas, O; Shea, K; Bullock, JM	Optimizing dispersal study design by Monte Carlo simulation	JOURNAL OF APPLIED ECOLOGY	0021-8901	AUG	2005	42	4		731	739		10.1111/j.1365-2664.2005.01056.x	WOS:000230602100013
585	Smith, C; van Klinken, RD; Seabrook, L; McAlpine, C	Estimating the influence of land management change on weed invasion potential using expert knowledge	DIVERSITY AND DISTRIBUTIONS	1366-9516	AUG	2012	18	8		818	831		10.1111/j.1472-4642.2011.00871.x	WOS:000306127800007
586	Smith, SE; Mendoza, MG; Zuniga, G; Halbrook, K; Hayes, JL; Byrne, DN	Predicting the distribution of a novel bark beetle and its pine hosts under future climate conditions	AGRICULTURAL AND FOREST ENTOMOLOGY	1461-9555	MAY	2013	15	2		212	226		10.1111/afe.12007	WOS:000317688200013
587	Smolik, MG; Dullinger, S; Essl, F; Kleinbauer, I; Leitner, M; Peterseil, J; Stadler, LM; Vogl, G	Integrating species distribution models and interacting particle systems to predict the spread of an invasive alien plant	JOURNAL OF BIOGEOGRAPHY	0305-0270	MAR	2010	37	3		411	422		10.1111/j.1365-2699.2009.02227.x	WOS:000273949700003
588	Snell, Rebecca S.	Simulating long-distance seed dispersal in a dynamic vegetation model	GLOBAL ECOLOGY AND BIOGEOGRAPHY	1466-822X	2015-01-14	2014	23	1		89	98		10.1111/geb.12106	WOS:000327608500008
589	Sobral-Souza, Thadeu; Lima-Ribeiro, Matheus S.; Solferini, Vera Nisaka	Biogeography of Neotropical Rainforests: past connections between Amazon and Atlantic Forest detected by ecological niche modeling	EVOLUTIONARY ECOLOGY	0269-7653	2015-09-15	2015	29	5		643	655		10.1007/s10682-015-9780-9	WOS:000359776400002
590	Soininen, J; Korhonen, JJ; Luoto, M	Stochastic species distributions are driven by organism size	ECOLOGY	0012-9658	MAR	2013	94	3		660	670			WOS:000317044300013
591	Soininen, Janne; Luoto, Miska	Predictability in species distributions: a global analysis across organisms and ecosystems	GLOBAL ECOLOGY AND BIOGEOGRAPHY	1466-822X	2015-11-14	2014	23	11		1264	1274		10.1111/geb.12204	WOS:000343730600012
592	Soliveres, S; Torices, R; Maestre, FT	Evolutionary relationships can be more important than abiotic conditions in predicting the outcome of plant-plant interactions	OIKOS	0030-1299	OCT	2012	121	10		1638	1648		10.1111/j.1600-0706.2011.20309.x	WOS:000308634600014
593	Sommer, Brigitte; Harrison, Peter L.; Beger, Maria; Pandolfi, John M.	Trait-mediated environmental filtering drives assembly at biogeographic transition zones	ECOLOGY	0012-9658	2015-04-14	2014	95	4		1000	1009		10.1890/13-1445.1	WOS:000334573600018
594	Sormunen, H; Virtanen, R; Luoto, M	Inclusion of local environmental conditions alters high-latitude vegetation change predictions based on bioclimatic models	POLAR BIOLOGY	0722-4060	JUN	2011	34	6		883	897		10.1007/s00300-010-0945-2	WOS:000290331300010
595	Spasojevic, Marko J.; Harrison, Susan; Day, Howard W.; Southard, Randal J.	Above- and belowground biotic interactions facilitate relocation of plants into cooler environments	ECOLOGY LETTERS	1461-023X	2015-06-14	2014	17	6		700	709		10.1111/ele.12272	WOS:000335197400006
596	Stevens, VM; Trochet, A; Blanchet, S; Moulherat, S; Clobert, J; Baguette, M	Dispersal syndromes and the use of life-histories to predict dispersal	EVOLUTIONARY APPLICATIONS	1752-4571	JUN	2013	6	4		630	642		10.1111/eva.12049	WOS:000319349400006
597	Stiels, Darius; Gaisser, Bianca; Schidelko, Kathrin; Engler, Jan O.; Roedder, Dennis	Niche shift in four non-native estrildid finches and implications for species distribution models	IBIS	0019-1019	2015-01-15	2015	157	1		75	90		10.1111/ibi.12194	WOS:000346347700007
598	Strubbe, Diederik; Beauchard, Olivier; Matthysen, Erik	Niche conservatism among non-native vertebrates in Europe and North America	ECOGRAPHY	0906-7590	2015-03-15	2015	38	3		321	329		10.1111/ecog.00632	WOS:000350751200011
599	Suarez-Seoane, S; de la Morena, ELG; Prieto, MBM; Osborne, PE; de Juana, E	Maximum entropy niche-based modelling of seasonal changes in little bustard (Tetrax tetrax) distribution	ECOLOGICAL MODELLING	0304-3800	2013-11-24	2008	219	2013-01-02		17	29		10.1016/j.ecolmodel.2008.07.035	WOS:000261291900002
600	Sullivan, MJP; Davies, RG; Reino, L; Franco, AMA	Using dispersal information to model the species-environment relationship of spreading non-native species	METHODS IN ECOLOGY AND EVOLUTION	2041-210X	OCT	2012	3	5		870	879		10.1111/j.2041-210X.2012.00219.x	WOS:000309675100013
601	Svenning, JC; Skov, F	Potential impact of climate change on the northern nemoral forest herb flora of Europe	BIODIVERSITY AND CONSERVATION	0960-3115	SEP	2006	15	10		3341	3356		10.1007/s10531-005-1345-8	WOS:000241791200014
602	Svenning, Jens-Christian; Gravel, Dominique; Holt, Robert D.; Schurr, Frank M.; Thuiller, Wilfried; Muenkemueller, Tamara; Schiffers, Katja H.; Dullinger, Stefan; Edwards, Thomas C., Jr.; Hickler, Thomas; Higgins, Steven I.; Nabel, Julia E. M. S.; Pagel, Joern; Normand, Signe	The influence of interspecific interactions on species range expansion rates	ECOGRAPHY	0906-7590	2015-12-14	2014	37	12		1198	1209		10.1111/j.1600-0587.2013.00574.x	WOS:000345849400005
603	Svenning, Jens-Christian; Sandel, Brody	DISEQUILIBRIUM VEGETATION DYNAMICS UNDER FUTURE CLIMATE CHANGE	AMERICAN JOURNAL OF BOTANY	0002-9122	2015-07-13	2013	100	7		1266	1286		10.3732/ajb.1200469	WOS:000321766600004
604	Swab, RM; Regan, HM; Keith, DA; Regan, TJ; Ooi, MKJ	Niche models tell half the story: spatial context and life-history traits influence species responses to global change	JOURNAL OF BIOGEOGRAPHY	0305-0270	JUL	2012	39	7		1266	1277		10.1111/j.1365-2699.2012.02690.x	WOS:000305452500006
605	Tarkan, Ali Serhan; Vilizzi, Lorenzo	Patterns, latitudinal clines and countergradient variation in the growth of roach Rutilus rutilus (Cyprinidae) in its Eurasian area of distribution	REVIEWS IN FISH BIOLOGY AND FISHERIES	0960-3166	2015-12-15	2015	25	4		587	602		10.1007/s11160-015-9398-6	WOS:000364575100001
606	Tarkhnishvili, D; Gavashelishvili, A; Mumladze, L	Palaeoclimatic models help to understand current distribution of Caucasian forest species	BIOLOGICAL JOURNAL OF THE LINNEAN SOCIETY	0024-4066	JAN	2012	105	1		231	248		10.1111/j.1095-8312.2011.01788.x	WOS:000297740100016
607	Terrier, A; Girardin, MP; Perie, C; Legendre, P; Bergeron, Y	Potential changes in forest composition could reduce impacts of climate change on boreal wildfires	ECOLOGICAL APPLICATIONS	1051-0761	JAN	2013	23	1		21	35			WOS:000315104800003
608	Therry, Lieven; Zawal, Andrzej; Bonte, Dries; Stoks, Robby	What factors shape female phenotypes of a poleward-moving damselfly at the edge of its range?	BIOLOGICAL JOURNAL OF THE LINNEAN SOCIETY	0024-4066	2015-07-14	2014	112	3		556	568		10.1111/bij.12295	WOS:000337613700014
609	Thibaud, Emeric; Petitpierre, Blaise; Broennimann, Olivier; Davison, Anthony C.; Guisan, Antoine	Measuring the relative effect of factors affecting species distribution model predictions	METHODS IN ECOLOGY AND EVOLUTION	2041-210X	2015-09-14	2014	5	9		947	955		10.1111/2041-210X.12203	WOS:000342722100012
610	Thompson, S; Alvarez-Loayza, P; Terborgh, J; Katul, G	The effects of plant pathogens on tree recruitment in the Western Amazon under a projected future climate: a dynamical systems analysis	JOURNAL OF ECOLOGY	0022-0477	NOV	2010	98	6		1434	1446		10.1111/j.1365-2745.2010.01726.x	WOS:000282978100017
611	Thompson, S; Katul, G	Plant propagation fronts and wind dispersal: An analytical model to upscale from seconds to decades using superstatistics	AMERICAN NATURALIST	0003-0147	APR	2008	171	4		468	479		10.1086/528966	WOS:000253773300006
612	Thomson, FJ; Moles, AT; Auld, TD; Ramp, D; Ren, SQ; Kingsford, RT	Chasing the unknown: predicting seed dispersal mechanisms from plant traits	JOURNAL OF ECOLOGY	0022-0477	NOV	2010	98	6		1310	1318		10.1111/j.1365-2745.2010.01724.x	WOS:000282978100006
613	Thuiller, W; Lafourcade, B; Engler, R; Araujo, MB	BIOMOD - a platform for ensemble forecasting of species distributions	ECOGRAPHY	0906-7590	JUN	2009	32	3		369	373		10.1111/j.1600-0587.2008.05742.x	WOS:000267659400001
614	Thuiller, W; Lavorel, S; Sykes, MT; Araujo, MB	Using niche-based modelling to assess the impact of climate change on tree functional diversity in Europe	DIVERSITY AND DISTRIBUTIONS	1366-9516	JAN	2006	12	1		49	60		10.1111/j.1366-9516.2006.00216.x	WOS:000234026600006
615	Thuiller, W; Munkemuller, T; Lavergne, S; Mouillot, D; Mouquet, N; Schiffers, K; Gravel, D	A road map for integrating eco-evolutionary processes into biodiversity models	ECOLOGY LETTERS	1461-023X	MAY	2013	16		SI	94	105		10.1111/ele.12104	WOS:000319006400010
616	Thuiller, Wilfried; Gueguen, Maya; Georges, Damien; Bonet, Richard; Chalmandrier, Loic; Garraud, Luc; Renaud, Julien; Roquet, Cristina; Van Es, Jeremie; Zimmermann, Niklaus E.; Lavergne, Sebastien	Are different facets of plant diversity well protected against climate and land cover changes? A test study in the French Alps	ECOGRAPHY	0906-7590	2015-12-14	2014	37	12		1254	1266		10.1111/ecog.00670	WOS:000345849400010
617	Tingley, MW; Koo, MS; Moritz, C; Rush, AC; Beissinger, SR	The push and pull of climate change causes heterogeneous shifts in avian elevational ranges	GLOBAL CHANGE BIOLOGY	1354-1013	NOV	2012	18	11		3279	3290		10.1111/j.1365-2486.2012.02784.x	WOS:000309450300004
618	Tingley, Reid; Vallinoto, Marcelo; Sequeira, Fernando; Kearney, Michael R.	Realized niche shift during a global biological invasion	PROCEEDINGS OF THE NATIONAL ACADEMY OF SCIENCES OF THE UNITED STATES OF AMERICA	0027-8424	2014-07-15	2014	111	28		10233	10238		10.1073/pnas.1405766111	WOS:000338985700052
619	Tornes, Elisabet; Ruhi, Albert	Flow intermittency decreases nestedness and specialisation of diatom communities in Mediterranean rivers	FRESHWATER BIOLOGY	0046-5070	2015-12-13	2013	58	12		2555	2566		10.1111/fwb.12232	WOS:000326021800010
620	Torregrosa, A; Taylor, MD; Flint, LE; Flint, AL	Present, Future, and Novel Bioclimates of the San Francisco, California Region	PLOS ONE	1932-6203	2013-03-20	2013	8	3				e58450	10.1371/journal.pone.0058450	WOS:000317562600023
621	Tracey, SR; Hartmann, K; Hobday, AJ	The effect of dispersal and temperature on the early life history of a temperate marine fish	FISHERIES OCEANOGRAPHY	1054-6006		2012	21	5		336	347		10.1111/j.1365-2419.2012.00628.x	WOS:000306736000002
622	Trainor, Anne M.; Schmitz, Oswald J.	Infusing considerations of trophic dependencies into species distribution modelling	ECOLOGY LETTERS	1461-023X	2015-12-14	2014	17	12		1507	1517		10.1111/ele.12372	WOS:000345216200003
623	Trainor, Anne M.; Schmitz, Oswald J.; Ivan, Jacob S.; Shenk, Tanya M.	Enhancing species distribution modeling by characterizing predator-prey interactions	ECOLOGICAL APPLICATIONS	1051-0761	2015-01-14	2014	24	1		204	216		10.1890/13-0336.1	WOS:000329836900018
624	Travis, JMJ; Brooker, RW; Dytham, C	The interplay of positive and negative species interactions across an environmental gradient: insights from an individual-based simulation model	BIOLOGY LETTERS	1744-9561	MAR	2005	1	1		5	8		10.1098/rsbl.2004.0236	WOS:000232135300002
625	Travis, JMJ; Harris, CM; Park, KJ; Bullock, JM	Improving prediction and management of range expansions by combining analytical and individual-based modelling approaches	METHODS IN ECOLOGY AND EVOLUTION	2041-210X	OCT	2011	2	5		477	488		10.1111/j.2041-210X.2011.00104.x	WOS:000297323700006
626	Travis, JMJ; Mustin, K; Benton, TG; Dytham, C	Accelerating invasion rates result from the evolution of density-dependent dispersal	JOURNAL OF THEORETICAL BIOLOGY	0022-5193	2013-07-07	2009	259	1		151	158		10.1016/j.jtbi.2009.03.008	WOS:000267084400016
627	Travis, Justin M. J.; Delgado, Maria; Bocedi, Greta; Baguette, Michel; Barton, Kamil; Bonte, Dries; Boulangeat, Isabelle; Hodgson, Jenny A.; Kubisch, Alexander; Penteriani, Vincenzo; Saastamoinen, Marjo; Stevens, Virginie M.; Bullock, James M.	Dispersal and species' responses to climate change	OIKOS	0030-1299	2015-11-13	2013	122	11		1532	1540		10.1111/j.1600-0706.2013.00399.x	WOS:000326278400002
628	Treml, EA; Roberts, JJ; Chao, Y; Halpin, PN; Possingham, HP; Riginos, C	Reproductive Output and Duration of the Pelagic Larval Stage Determine Seascape-Wide Connectivity of Marine Populations	INTEGRATIVE AND COMPARATIVE BIOLOGY	1540-7063	OCT	2012	52	4		525	537		10.1093/icb/ics101	WOS:000309374400008
629	Trivino, M; Thuiller, W; Cabeza, M; Hickler, T; Araujo, MB	The Contribution of Vegetation and Landscape Configuration for Predicting Environmental Change Impacts on Iberian Birds	PLOS ONE	1932-6203	2013-12-22	2011	6	12				e29373	10.1371/journal.pone.0029373	WOS:000299684700051
630	Uncles, RJ	From catchment to coastal zone: examples of the application of models to some long-term problems	SCIENCE OF THE TOTAL ENVIRONMENT	0048-9697	2013-10-01	2003	314			567	588		10.1016/S0048-9697(03)00074-3	WOS:000185863000030
631	Urban, MC; De Meester, L; Vellend, M; Stoks, R; Vanoverbeke, J	A crucial step toward realism: responses to climate change from an evolving metacommunity perspective	EVOLUTIONARY APPLICATIONS	1752-4571	FEB	2012	5	2		154	167		10.1111/j.1752-4571.2011.00208.x	WOS:000300875400006
632	Urban, MC; Tewksbury, JJ; Sheldon, KS	On a collision course: competition and dispersal differences create no-analogue communities and cause extinctions during climate change	PROCEEDINGS OF THE ROYAL SOCIETY B-BIOLOGICAL SCIENCES	0962-8452	2013-05-22	2012	279	1735		2072	2080		10.1098/rspb.2011.2367	WOS:000302779600025
633	Vaclavik, T; Meentemeyer, RK	Invasive species distribution modeling (iSDM): Are absence data and dispersal constraints needed to predict actual distributions?	ECOLOGICAL MODELLING	0304-3800	2013-12-10	2009	220	23		3248	3258		10.1016/j.ecolmodel.2009.08.013	WOS:000272371300002
634	Vaclavik, T; Meentemeyer, RK	Equilibrium or not? Modelling potential distribution of invasive species in different stages of invasion	DIVERSITY AND DISTRIBUTIONS	1366-9516	JAN	2012	18	1		73	83		10.1111/j.1472-4642.2011.00854.x	WOS:000297693300007
635	van Loon, AH; Soomers, H; Schot, PP; Bierkens, MFP; Griffioen, J; Wassen, MJ	Linking habitat suitability and seed dispersal models in order to analyse the effectiveness of hydrological fen restoration strategies	BIOLOGICAL CONSERVATION	0006-3207	MAR	2011	144	3		1025	1035		10.1016/j.biocon.2010.12.021	WOS:000288629400011
636	Vasudev, Divya; Fletcher, Robert J., Jr.; Goswami, Varun R.; Krishnadas, Meghna	From dispersal constraints to landscape connectivity: lessons from species distribution modeling	ECOGRAPHY	0906-7590	2015-10-15	2015	38	10		967	978		10.1111/ecog.01306	WOS:000362092700001
637	Vedel-Sorensen, Mia; Tovaranonte, Jantrararuk; Bocher, Peder Klit; Balslev, Henrik; Barfod, Anders S.	Spatial distribution and environmental preferences of 10 economically important forest palms in western South America	FOREST ECOLOGY AND MANAGEMENT	0378-1127	2013-11-01	2013	307			284	292		10.1016/j.foreco.2013.07.005	WOS:000326770200028
638	Velo-Anton, G.; Parra, J. L.; Parra-Olea, G.; Zamudio, K. R.	Tracking climate change in a dispersal-limited species: reduced spatial and genetic connectivity in a montane salamander	MOLECULAR ECOLOGY	0962-1083	2015-06-13	2013	22	12		3261	3278		10.1111/mec.12310	WOS:000320396100008
639	Vitasse, Y; Hoch, G; Randin, CF; Lenz, A; Kollas, C; Korner, C	Tree recruitment of European tree species at their current upper elevational limits in the Swiss Alps	JOURNAL OF BIOGEOGRAPHY	0305-0270	AUG	2012	39	8		1439	1449		10.1111/j.1365-2699.2012.02697.x	WOS:000306511100007
640	Vittoz, P; Dussex, N; Wassef, J; Guisan, A	Diaspore traits discriminate good from weak colonisers on high-elevation summits	BASIC AND APPLIED ECOLOGY	1439-1791		2009	10	6		508	515		10.1016/j.baae.2009.02.001	WOS:000270834400003
641	Waltari, E; Guralnick, RP	Ecological niche modelling of montane mammals in the Great Basin, North America: examining past and present connectivity of species across basins and ranges	JOURNAL OF BIOGEOGRAPHY	0305-0270	JAN	2009	36	1		148	161		10.1111/j.1365-2699.2008.01959.x	WOS:000261620400014
642	Wang, LF; Jackson, DA	Modeling the establishment of invasive species: habitat and biotic interactions influencing the establishment of Bythotrephes longimanus	BIOLOGICAL INVASIONS	1387-3547	NOV	2011	13	11	SI	2499	2512		10.1007/s10530-011-0071-2	WOS:000296352600006
643	Wang, Lifei; Jackson, Donald A.	Shaping up model transferability and generality of species distribution modeling for predicting invasions: implications from a study on Bythotrephes longimanus	BIOLOGICAL INVASIONS	1387-3547	2015-10-14	2014	16	10		2079	2103		10.1007/s10530-014-0649-6	WOS:000341782600006
644	Wang, Wen J.; He, Hong S.; Fraser, Jacob S.; Thompson, Frank R., III; Shifley, Stephen R.; Spetich, Martin A.	LANDIS PRO: a landscape model that predicts forest composition and structure changes at regional scales	ECOGRAPHY	0906-7590	2015-03-14	2014	37	3		225	229		10.1111/j.1600-0587.2013.00495.x	WOS:000332149100005
645	Wang, Wen J.; He, Hong S.; Spetich, Martin A.; Shifley, Stephen R.; Thompson, Frank R., III; Larsen, David R.; Fraser, Jacob S.; Yang, Jian	A large-scale forest landscape model incorporating multi-scale processes and utilizing forest inventory data	ECOSPHERE	2150-8925	2015-09-13	2013	4	9				UNSP 106	10.1890/ES13-00040.1	WOS:000327379700001
646	Warren, RJ; McAfee, P; Bahn, V	Ecological differentiation among key plant mutualists from a cryptic ant guild	INSECTES SOCIAUX	0020-1812	NOV	2011	58	4		505	512		10.1007/s00040-011-0174-x	WOS:000294821000010
647	Wasserman, TN; Cushman, SA; Littell, JS; Shirk, AJ; Landguth, EL	Population connectivity and genetic diversity of American marten (Martes americana) in the United States northern Rocky Mountains in a climate change context	CONSERVATION GENETICS	1566-0621	APR	2013	14	2	SI	529	541		10.1007/s10592-012-0336-z	WOS:000317076500023
648	Weber, Lui C.; VanDerWal, Jeremy; Schmidt, Susanne; McDonald, William J. F.; Shoo, Luke P.	Patterns of rain forest plant endemism in subtropical Australia relate to stable mesic refugia and species dispersal limitations	JOURNAL OF BIOGEOGRAPHY	0305-0270	2015-02-14	2014	41	2		222	238		10.1111/jbi.12219	WOS:000331437100002
649	Weinmann, Anna E.; Roedder, Dennis; Loetters, Stefan; Langer, Martin R.	Traveling through time: The past, present and future biogeographic range of the invasive foraminifera Amphistegina spp. in the Mediterranean Sea	MARINE MICROPALEONTOLOGY	0377-8398	2015-12-13	2013	105			30	39		10.1016/j.marmicro.2013.10.002	WOS:000329001200003
650	Wenger, SJ; Isaak, DJ; Luce, CH; Neville, HM; Fausch, KD; Dunham, JB; Dauwalter, DC; Young, MK; Elsner, MM; Rieman, BE; Hamlet, AF; Williams, JE	Flow regime, temperature, and biotic interactions drive differential declines of trout species under climate change	PROCEEDINGS OF THE NATIONAL ACADEMY OF SCIENCES OF THE UNITED STATES OF AMERICA	0027-8424	2013-08-23	2011	108	34		14175	14180		10.1073/pnas.1103097108	WOS:000294163500063
651	Whitmee, S; Orme, CDL	Predicting dispersal distance in mammals: a trait-based approach	JOURNAL OF ANIMAL ECOLOGY	0021-8790	JAN	2013	82	1		211	221		10.1111/j.1365-2656.2012.02030.x	WOS:000313752300022
652	Wiens, JA; Stralberg, D; Jongsomjit, D; Howell, CA; Snyder, MA	Niches, models, and climate change: Assessing the assumptions and uncertainties	PROCEEDINGS OF THE NATIONAL ACADEMY OF SCIENCES OF THE UNITED STATES OF AMERICA	0027-8424	2013-11-17	2009	106			19729	19736		10.1073/pnas.0901639106	WOS:000271907100015
653	Williams, JW; Kharouba, HM; Veloz, S; Vellend, M; McLachlan, J; Liu, ZY; Otto-Bliesner, B; He, F	The ice age ecologist: testing methods for reserve prioritization during the last global warming	GLOBAL ECOLOGY AND BIOGEOGRAPHY	1466-822X	MAR	2013	22	3		289	301		10.1111/j.1466-8238.2012.00760.x	WOS:000315090000004
654	Willis, SG; Thomas, CD; Hill, JK; Collingham, YC; Telfer, MG; Fox, R; Huntley, B	Dynamic distribution modelling: predicting the present from the past	ECOGRAPHY	0906-7590	FEB	2009	32	1		5	12		10.1111/j.1600-0587.2008.05711.x	WOS:000264880300002
655	Wilson, RJ; Davies, ZG; Thomas, CD	Linking habitat use to range expansion rates in fragmented landscapes: a metapopulation approach	ECOGRAPHY	0906-7590	FEB	2010	33	1		73	82		10.1111/j.1600-0587.2009.06038.x	WOS:000275205200008
656	Winkler, E; Heinken, T	Spread of an ant-dispersed annual herb: An individual-based simulation study on population development of Melampyrum pratense L.	ECOLOGICAL MODELLING	0304-3800	2013-05-10	2007	203	2013-03-04		424	438		10.1016/j.ecolmodel.2006.12.006	WOS:000246189800020
657	Winkler, Eckart; Peintinger, Markus	Impact of changing flood regime on a lakeshore plant community: Long-term observations and individual-based simulation	ECOLOGICAL MODELLING	0304-3800	2014-02-10	2014	273			151	164		10.1016/j.ecolmodel.2013.10.033	WOS:000331673800015
658	Winkworth, Richard C.; Hennion, Francoise; Prinzing, Andreas; Wagstaff, Steven J.	Explaining the disjunct distributions of austral plants: the roles of Antarctic and direct dispersal routes	JOURNAL OF BIOGEOGRAPHY	0305-0270	2015-07-15	2015	42	7		1197	1209		10.1111/jbi.12522	WOS:000356674300002
659	Wisz, MS; Pottier, J; Kissling, WD; Pellissier, L; Lenoir, J; Damgaard, CF; Dormann, CF; Forchhammer, MC; Grytnes, JA; Guisan, A; Heikkinen, RK; Hoye, TT; Kuhn, I; Luoto, M; Maiorano, L; Nilsson, MC; Normand, S; Ockinger, E; Schmidt, NM; Termansen, M; Timmermann, A; Wardle, DA; Aastrup, P; Svenning, JC	The role of biotic interactions in shaping distributions and realised assemblages of species: implications for species distribution modelling	BIOLOGICAL REVIEWS	1464-7931	FEB	2013	88	1		15	30		10.1111/j.1469-185X.2012.00235.x	WOS:000317066700002
660	Wood, S.; Paris, C. B.; Ridgwell, A.; Hendy, E. J.	Modelling dispersal and connectivity of broadcast spawning corals at the global scale	GLOBAL ECOLOGY AND BIOGEOGRAPHY	1466-822X	2015-01-14	2014	23	1		1	11		10.1111/geb.12101	WOS:000327608500001
661	Wright, JW; Davies, KF; Lau, JA; McCall, AC; Mckay, JK	Experimental verification of ecological niche modeling in a heterogeneous environment	ECOLOGY	0012-9658	OCT	2006	87	10		2433	2439		10.1890/0012-9658(2006)87[2433:EVOENM]2.0.CO;2	WOS:000241557900004
662	Xavier, R; Lima, FP; Santos, AM	Forecasting the poleward range expansion of an intertidal species driven by climate alterations	SCIENTIA MARINA	0214-8358	DEC	2010	74	4		669	676		10.3989/scimar.2010.74n4669	WOS:000285672000005
663	Xu Meng; Luo Du; Gu Dangen; Mu Xidong; Luo Jianren; Zhang Jia'en; Hu Yinchang	Variability in phenotypic traits of the apple snail (Pomacea canaliculata, Ampullariidae) at different spatial scales.	Acta Ecologica Sinica	1000-0933; 1872-2032	2015-04-15	2015	35	7		2331	2338			ZOOREC:ZOOR15109060715
664	Yang, Jie; Swenson, Nathan G.; Cao, Min; Chuyong, George B.; Ewango, Corneille E. N.; Howe, Robert; Kenfack, David; Thomas, Duncan; Wolf, Amy; Lin, Luxiang	A Phylogenetic Perspective on the Individual Species-Area Relationship in Temperate and Tropical Tree Communities	PLOS ONE	1932-6203	2013-05-01	2013	8	5				UNSP e63192	10.1371/journal.pone.0063192	WOS:000319167000098
665	Yasuhara, Moriaki; Okahashi, Hisayo; Cronin, Thomas M.; Rasmussen, Tine L.; Hunt, Gene	Response of deep-sea biodiversity to abrupt deglacial and Holocene climate changes in the North Atlantic Ocean	GLOBAL ECOLOGY AND BIOGEOGRAPHY	1466-822X	2015-09-14	2014	23	9		957	967		10.1111/geb.12178	WOS:000340426000001
666	Yates, CJ; Elith, J; Latimer, AM; Le Maitre, D; Midgley, GF; Schurr, FM; West, AG	Projecting climate change impacts on species distributions in megadiverse South African Cape and Southwest Australian Floristic Regions: Opportunities and challenges	AUSTRAL ECOLOGY	1442-9985	JUN	2010	35	4		374	391		10.1111/j.1442-9993.2009.02044.x	WOS:000278107600003
667	Yates, CJ; McNeill, A; Elith, J; Midgley, GF	Assessing the impacts of climate change and land transformation on Banksia in the South West Australian Floristic Region	DIVERSITY AND DISTRIBUTIONS	1366-9516	JAN	2010	16	1		187	201		10.1111/j.1472-4642.2009.00623.x	WOS:000273723100018
668	Yesson, C; Culham, A	A phyloclimatic study of Cyclamen	BMC EVOLUTIONARY BIOLOGY	1471-2148	2013-09-20	2006	6					72	10.1186/1471-2148-6-72	WOS:000241283700001
669	Yoccoz, NG; Delestrade, A; Loison, A	Impact of climatic change on alpine ecosystems: inference and prediction	REVUE DE GEOGRAPHIE ALPINE-JOURNAL OF ALPINE RESEARCH	0035-1121	MAR	2010	98	1		355	366			WOS:000294320600013
670	Yuan, Hai-Sheng; Wei, Yu-Lian; Wang, Xu-Gao	Maxent modeling for predicting the potential distribution of Sanghuang, an important group of medicinal fungi in China	FUNGAL ECOLOGY	1754-5048	2015-10-15	2015	17			140	145		10.1016/j.funeco.2015.06.001	WOS:000362060600014
671	Zacherl, D; Gaines, SD; Lonhart, SI	The limits to biogeographical distributions: insights from the northward range extension of the marine snail, Kelletia kelletii (Forbes, 1852)	JOURNAL OF BIOGEOGRAPHY	0305-0270	JUN	2003	30	6		913	924		10.1046/j.1365-2699.2003.00899.x	WOS:000183203500010
672	Zancolli, Giulia; Roedel, Mark-Oliver; Steffan-Dewenter, Ingolf; Storfer, Andrew	Comparative landscape genetics of two river frog species occurring at different elevations on Mount Kilimanjaro	MOLECULAR ECOLOGY	0962-1083	2015-10-14	2014	23	20		4989	5002		10.1111/mec.12921	WOS:000343869100007
673	Zarnetske, Phoebe L.; Gouhier, Tarik C.; Hacker, Sally D.; Seabloom, Eric W.; Bokil, Vrushali A.	Indirect effects and facilitation among native and non-native species promote invasion success along an environmental stress gradient	JOURNAL OF ECOLOGY	0022-0477	2015-07-13	2013	101	4		905	915		10.1111/1365-2745.12093	WOS:000320938100007
674	Zhang, Hua; Gorelick, Steven M.	Coupled impacts of sea-level rise and tidal marsh restoration on endangered California clapper rail	BIOLOGICAL CONSERVATION	0006-3207	2015-04-14	2014	172			89	100		10.1016/j.biocon.2014.02.016	WOS:000336337800011
675	Zhang, Ming-Gang; Zhou, Zhe-Kun; Chen, Wen-Yun; Cannon, Charles H.; Raes, Niels; Slik, J. W. Ferry	Major declines of woody plant species ranges under climate change in Yunnan, China	DIVERSITY AND DISTRIBUTIONS	1366-9516	2015-04-14	2014	20	4		405	415		10.1111/ddi.12165	WOS:000332445900004
676	Zhang, R; Jongejans, E; Shea, K	Warming Increases the Spread of an Invasive Thistle	PLOS ONE	1932-6203	2013-06-29	2011	6	6				e21725	10.1371/journal.pone.0021725	WOS:000292290100065
677	Zhang, Yinbo; Wang, Yuzhuo; Zhang, Minggang; Ma, Keping	Climate change threats to protected plants of China: an evaluation based on species distribution modeling	CHINESE SCIENCE BULLETIN	1001-6538	2015-12-14	2014	59	34		4652	4659		10.1007/s11434-014-0642-6	WOS:000344614800003
678	Zimmermann, NE; Edwards, TC; Graham, CH; Pearman, PB; Svenning, JC	New trends in species distribution modelling	ECOGRAPHY	0906-7590	DEC	2010	33	6	SI	985	989		10.1111/j.1600-0587.2010.06953.x	WOS:000285755100001
679	Zurell, D; Grimm, V; Rossmanith, E; Zbinden, N; Zimmermann, NE; Schroder, B	Uncertainty in predictions of range dynamics: black grouse climbing the Swiss Alps	ECOGRAPHY	0906-7590	JUL	2012	35	7		590	603		10.1111/j.1600-0587.2011.07200.x	WOS:000305606300003
680	Zurell, D; Jeltsch, F; Dormann, CF; Schroder, B	Static species distribution models in dynamically changing systems: how good can predictions really be?	ECOGRAPHY	0906-7590	OCT	2009	32	5		733	744		10.1111/j.1600-0587.2009.05810.x	WOS:000270311000004
