# Supplementary material for: Does scale matter? A systematic review of incorporating biological realism when predicting changes in species distributions
Source: PLoS One. 2018 Apr 13;13(4):e0194650. doi: 10.1371/journal.pone.0194650 (PMC5898710; doi:10.1371/journal.pone.0194650)
Supplement: S2 File — (XLSX) [file pone.0194650.s003.xlsx]

## Sheet: Metadata
Variable_name	Variable_description
Review.ID	unique record number for analyses
Year of publication	Year of publication
AF	Name of corresponding paper's primary author
TI	Document title
SO	Publication name
SN	International Standard Serial Number (ISSN)
PD	Publication date
PY	Publication year
VL	Volume
IS	Issue
SI	Special Issue (where applicable)
BP	Beginning page
EP	Ending page
AR	Article number (where applicable)
DI	Digital Object Identifier (DOI)
UT	Unique Article Identifier
Geographic location	specific area where study was conducted
Continent	continent on which study was conducted
Taxon (mammals, plants, invertebrates, fish, herpetofauna, birds, other)	Type of taxa modeled
Realm	Terrestrial, marine, or freshwater
# of taxa	Number of taxa modeled
Multiple climate models	1 for yes; 0 for no
# climate models	Number of general circulation models used in study
Dispersal	1 if SDM incorporated dispersal; 0 if SDM did not incorporate dispersal
Taxon specific	If dispersal was incorporated into the SDM, was it taxon specific (1) or not (0)?
Perfect dispersal	If dispersal was incorporated into the SDM, was it perfect (full) dispersal (1) or not (0)?
Dispersal comparison	If dispersal was incroporated into the SDM, was there a comparison with and without dispersal on model outputs? Yes (1) ; no (0)
Spp interactions	1 if SDM incorporated species interactions; 0 if SDM did not incorporate species interactions
Spp interactions comparison	If species interactions were incroporated into the SDM, was there a comparison with and without species interactions on model outputs? Yes (1) ; no (0)
Spatial extent	spatial extent of study in kilometers squared
Spatial grain	Spatial grain (resolution) size in kilometers squared

## Sheet: S3
Review.ID	Year of Publication	AF	TI	SO	SN	PD	PY	VL	IS	SI	BP	EP	AR	DI	UT	Geographic location	Continent	Taxon (mammals, plants, invertebrates, fish, herpetofauna, birds, other)	Realm (terrestrial, marine, freshwater	# of taxa	Multiple climate models (y=1,n=0)	# climate models	Dispersal (y=1,n=0)	Taxon specific	Perfect dispersal	Dispersal comparison	Spp interactions	Spp interactions comparison	Scale of study (regional, continental, global)	Spatial extent	Spatial grain	Additional grain size2 (km2)	Additional grain size3 (km2)	Additional grain size4 (km2)	Additional grain size5 (km2)	Additional grain size6 (km2)
197	2009	Abril, S; Roura-Pascual, N; Oliveras, J; Gomez, C	Assessing the distribution of the Argentine ant using physiological data	ACTA OECOLOGICA-INTERNATIONAL JOURNAL OF ECOLOGY	1146-609X		2009	35	5		739	745		10.1016/j.actao.2009.07.005	WOS:000270748300026	NE Iberian Peninsula	South America	invertebrates	terrestrial	1	0	0	0	NA	NA	NA	0	NA	regional	NA	0.18
2	2014	Afkhami, Michelle E.; McIntyre, Patrick J.; Strauss, Sharon Y.	Mutualist-mediated effects on species' range limits across large geographic scales	ECOLOGY LETTERS	1461-023X	2015-10-14	2014	17	10		1265	1273		10.1111/ele.12332	WOS:000341883000009	central CA	North America	plants, endophytes	terrestrial	1	0	0	0	NA	NA	NA	1	1	regional	NA	1
3	2012	Aguilar, Maria; Lado, Carlos	Ecological niche models reveal the importance of climate variability for the biogeography of protosteloid amoebae	ISME JOURNAL	1751-7362		2012	6	8		1506	1514		10.1038/ismej.2012.12	WOS:000306495800006	Iberian peninsula	Europe	protozoa	terrestrial	14	0	0	0	NA	NA	NA	0	NA	regional	1000	0.562606
4	2008	Allouche, Omri; Steinitz, Ofer; Rotem, Dotan; Rosenfeld, Arik; Kadmon, Ronen	Incorporating distance constraints into species distribution models	JOURNAL OF APPLIED ECOLOGY	0021-8901		2008	45	2		599	609		10.1111/j.1365-2664.2007.01445.x	WOS:000254192500022	Israel	Asia	plants, invertebrates, birds	terrestrial	226	0	0	0	NA	NA	NA	0	NA	regional	NA	1
199	2009	Alsos, IG; Alm, T; Normand, S; Brochmann, C	Past and future range shifts and loss of diversity in dwarf willow (Salix herbacea L.) inferred from genetics, fossils and modelling	GLOBAL ECOLOGY AND BIOGEOGRAPHY	1466-822X		2009	18	2		223	239		10.1111/j.1466-8238.2008.00439.x	WOS:000263245200009	Europe, North America	Europe, North America	plants	terrestrial	1	0	1	0	NA	NA	NA	0	NA	continental (multiple)	NA	50
200	2015	Alter, S. Elizabeth; Meyer, Matthias; Post, Klaas; Czechowski, Paul; Gravlund, Peter; Gaines, Cork; Rosenbaum, Howard C.; Kaschner, Kristin; Turvey, Samuel T.; van der Plicht, Johannes; Shapiro, Beth; Hofreiter, Michael	Climate impacts on transocean dispersal and habitat in gray whales from the Pleistocene to 2100	MOLECULAR ECOLOGY	0962-1083	2015-04-15	2015	24	7		1510	1522		10.1111/mec.13121	WOS:000351631500009	Pacific and Atlantic ocean	North America	mammals	marine	1	0	1	0	NA	NA	NA	0	NA	continental	NA	50
6	2006	Anciaes, Marina; Peterson, A. Townsend	Climate change effects on neotropical manakin diversity based on ecological niche modeling	CONDOR	0010-5422		2006	108	4		778	791		10.1650/0010-5422(2006)108[778:CCEONM]2.0.CO;2	WOS:000241976200004	An area including all of tropical America (34 degrees N to 40 degrees South)	South America	birds	terrestrial	49	1	2	0	NA	NA	NA	0	NA	regional	NA	94.4631
7	2009	Anderson, Barbara J.; Bai, Yixuan; Thomas, Chris D.; Oxford, Geoff S.	Predicting range overlap in two closely related species of spiders	INSECT CONSERVATION AND DIVERSITY	1752-458X		2009	2	2		135	141		10.1111/j.1752-4598.2009.00051.x	WOS:000265226300008	UK	Europe	invertebrates	terrestrial	2	0	0	0	NA	NA	NA	0	NA	regional	143000	10
8	2010	Anderson, Robert P.; Raza, Ali	The effect of the extent of the study region on GIS models of species geographic distributions and estimates of niche evolution: preliminary tests with montane rodents (genus Nephelomys) in Venezuela	JOURNAL OF BIOGEOGRAPHY	0305-0270		2010	37	7		1378	1393		10.1111/j.1365-2699.2010.02290.x	WOS:000278923500018	Venezuela	South America	mammals	terrestrial	2	0	0	0	NA	NA	NA	0	NA	regional	NA	0.86
12	2007	Bahn, Volker; McGill, Brian J.	Can niche-based distribution models outperform spatial interpolation?	GLOBAL ECOLOGY AND BIOGEOGRAPHY	1466-822X		2007	16	6		733	742		10.1111/j.1466-8238.2007.00331.x	WOS:000250262900006	North America	North America	birds	terrestrial	190	0	0	0	NA	NA	NA	0	NA	continental	NA	2361.58
201	2008	Balbontin, J; Negro, JJ; Sarasola, JH; Ferrero, JJ; Rivera, D	Land-use changes may explain the recent range expansion of the Black-shouldered Kite Elanus caeruleus in southern Europe	IBIS	0019-1019		2008	150	4		707	716		10.1111/j.1474-919X.2008.00845.x	WOS:000259524900005	Southwestern Spain	Europe	birds	terrestrial	1	0	0	0	NA	NA	NA	0	NA	continental	NA	6.379
13	2015	Baltensperger, A. P.; Huettmann, F.	Predicted Shifts in Small Mammal Distributions and Biodiversity in the Altered Future Environment of Alaska: An Open Access Data and Machine Learning Perspective	PLOS ONE	1932-6203	2015-07-24	2015	10	7				e0132054	10.1371/journal.pone.0132054	WOS:000358622000021	Alaksa	North America	mammals	terrestrial	17	1	1	0	NA	NA	NA	0	NA	regional	NA	25
17	2014	Barrows, Cameron W.; Fisher, Mark	Past, present and future distributions of a local assemblage of congeneric lizards in southern California	BIOLOGICAL CONSERVATION	0006-3207	2015-12-14	2014	180			97	107		10.1016/j.biocon.2014.09.042	WOS:000346211700010	California	North America	herpetofauna	terrestrial	4	0	0	0	NA	NA	NA	0	NA	regional	3600	0.00018
19	2010	Baselga, Andres; Araujo, Miguel B.	Do community-level models describe community variation effectively?	JOURNAL OF BIOGEOGRAPHY	0305-0270		2010	37	10		1842	1850		10.1111/j.1365-2699.2010.02341.x	WOS:000282183900002	Europe	Europe	plants	terrestrial	119	0	0	0	NA	NA	NA	0	NA	continental	NA	2500
20	2009	Baselga, Andres; Araujo, Miguel B.	Individualistic vs community modelling of species distributions under climate change	ECOGRAPHY	0906-7590		2009	32	1		55	65		10.1111/j.1600-0587.2009.05856.x	WOS:000264880300007	Europe	Europe	plants	terrestrial	119	0	1	0	NA	NA	NA	0	NA	continental	NA	2500
18	2011	Baselga, Andres; Recuero, Ernesto; Parra-Olea, Gabriela; Garcia-Paris, Mario	Phylogenetic patterns in zopherine beetles are related to ecological niche width and dispersal limitation	MOLECULAR ECOLOGY	0962-1083		2011	20	23		5060	5073		10.1111/j.1365-294X.2011.05342.x	WOS:000297915700020	US and Mexico	North America	invertebrates	terrestrial	2	0	1	0	NA	NA	NA	0	NA	continental	NA	16.3998
22	2014	Beauregard, Frieda; de Blois, Sylvie	Beyond a Climate-Centric View of Plant Distribution: Edaphic Variables Add Value to Distribution Models	PLOS ONE	1932-6203	2014-03-21	2014	9	3				e92642	10.1371/journal.pone.0092642	WOS:000333355300110	Quebec	North America	plants	terrestrial	128	0	0	0	NA	NA	NA	0	NA	regional	NA	1
23	2014	Bell, David M.; Bradford, John B.; Lauenroth, William K.	Mountain landscapes offer few opportunities for high-elevation tree species migration	GLOBAL CHANGE BIOLOGY	1354-1013	2015-05-14	2014	20	5		1441	1451		10.1111/gcb.12504	WOS:000334361000007	western US	North America	plants	terrestrial	4	1	16	0	NA	NA	NA	0	NA	regional	NA	147.599
24	2010	Bell, Rayna C.; Parra, Juan L.; Tonione, Maria; Hoskin, Conrad J.; Mackenzie, Jason B.; Williams, Stephen E.; Moritz, Craig	Patterns of persistence and isolation indicate resilience to climate change in montane rainforest lizards	MOLECULAR ECOLOGY	0962-1083		2010	19	12		2531	2544		10.1111/j.1365-294X.2010.04676.x	WOS:000278624000014	Australia	Australia	herpetofauna	terrestrial	2	0	0	0	NA	NA	NA	0	NA	regional	NA	0.0064
202	2015	Beltramino, Ariel A.; Vogler, Roberto E.; Gutierrez Gregoric, Diego E.; Rumi, Alejandra	Impact of climate change on the distribution of a giant land snail from South America: predicting future trends for setting conservation priorities on native malacofauna	CLIMATIC CHANGE	0165-0009	2015-08-15	2015	131	4		621	633		10.1007/s10584-015-1405-3	WOS:000358179400012	Atlantic Forest	South America	invertebrates	terrestrial	1	1	1	0	NA	NA	NA	0	NA	continental	NA	1
25	2015	Berger, Joel; Schaller, George B.; Cheng, Ellen; Kang, Aili; Krebs, Michael; Li, Lishu; Hebblewhite, Mark	Legacies of Past Exploitation and Climate affect Mammalian Sexes Differently on the Roof of theWorld-The Case of Wild Yaks	SCIENTIFIC REPORTS	2045-2322	2015-03-02	2015	5					8676	10.1038/srep08676	WOS:000350300300021	Himalayan and Tibetan Plateua	Asia	mammals	terrestrial	2	0	0	0	NA	NA	NA	1	1	regional	30000	0.5
26	2015	Bertelsmeier, Cleo; Courchamp, Franck	Future ant invasions in France	ENVIRONMENTAL CONSERVATION	0376-8929	2015-06-14	2014	41	2		217	228		10.1017/S0376892913000556	WOS:000335415400013	France	Europe	invertebrates	terrestrial	14	1	3	0	NA	NA	NA	0	NA	regional	650000	262.397
203	2013	Bertelsmeier, Cleo; Guenard, Benoit; Courchamp, Franck	Climate Change May Boost the Invasion of the Asian Needle Ant	PLOS ONE	1932-6203	2013-10-04	2013	8	10				e75438	10.1371/journal.pone.0075438	WOS:000325489100046		Global	invertebrates	terrestrial	1	1	3	0	NA	NA	NA	0	NA	global	NA	18.5
28	2014	Berzitis, Emily A.; Minigan, Jordan N.; Hallett, Rebecca H.; Newman, Jonathan A.	Climate and host plant availability impact the future distribution of the bean leaf beetle (Cerotoma trifurcata)	GLOBAL CHANGE BIOLOGY	1354-1013	2015-09-14	2014	20	9		2778	2792		10.1111/gcb.12557	WOS:000340287300009	North America, Caribbean, into S. America	North America, South America	invertebrates	terrestrial	2	1	3	0	NA	NA	NA	1	1	continental	NA	2361.58
205	2008	Binder, MD; Ellis, CJ	Conservation of the rare British lichen Vulpicida pinastri: changing climate, habitat loss and strategies for mitigation	LICHENOLOGIST	0024-2829		2008	40			63	79		10.1017/S0024282908007275	WOS:000254043900006	England	Europe	plants	terrestrial	1	0	1	0	NA	NA	NA	0	NA	regional	NA	10
30	2010	Blach-Overgaard, Anne; Svenning, Jens-Christian; Dransfield, John; Greve, Michelle; Balslev, Henrik	Determinants of palm species distributions across Africa: the relative roles of climate, non-climatic environmental factors, and spatial constraints	ECOGRAPHY	0906-7590		2010	33	2		380	391		10.1111/j.1600-0587.2010.06273.x	WOS:000279073000020	Africa	Africa	plants	terrestrial	29	0	0	0	NA	NA	NA	0	NA	continental	NA	262.397
31	2014	Boerger, Luca; Nudds, Thomas D.	Fire, humans, and climate: modeling distribution dynamics of boreal forest waterbirds	ECOLOGICAL APPLICATIONS	1051-0761	2015-01-14	2014	24	1		121	141		10.1890/12-1683.1	WOS:000329836900012	Ontario, Canada	North America	birds	terrestrial	14	0	0	0	NA	NA	NA	1	1	regional	600000	NA
32	2011	Bond, Nick; Thomson, Jim; Reich, Paul; Stein, Janet	Using species distribution models to infer potential climate change-induced range shifts of freshwater fish in south-eastern Australia	MARINE AND FRESHWATER RESEARCH	1323-1650		2011	62	9		1043	1061		10.1071/MF10286	WOS:000295083900006	Australia (Victoria)	Australia	fish	marine	43	1	1	0	NA	NA	NA	0	NA	regional	237629	NA
208	2014	Bosch, Jaime; Mardones, Fernando; Perez, Andres; de la Torre, Ana; Jesus Munoz, Maria	A maximum entropy model for predicting wild boar distribution in Spain	SPANISH JOURNAL OF AGRICULTURAL RESEARCH	1695-971X	2015-12-14	2014	12	4		984	999		10.5424/sjar/2014124-5717	WOS:000346393700011	Iberian Peninsula, Spain	Europe	mammals	terrestrial	1	0	0	0	NA	NA	NA	0	NA	regional	493519	10
33	2013	Braunisch, Veronika; Coppes, Joy; Arlettaz, Raphael; Suchant, Rudi; Schmid, Hans; Bollmann, Kurt	Selecting from correlated climate variables: a major source of uncertainty for predicting species distributions under climate change	ECOGRAPHY	0906-7590	2015-09-13	2013	36	9		971	983		10.1111/j.1600-0587.2013.00138.x	WOS:000323701100004	Black Forest, Swiss Jura and the Swiss Alps	Europe	birds	terrestrial	4	1	4	0	NA	NA	NA	0	NA	regional	77025	1
36	2011	Bryson, Robert W., Jr.; Murphy, Robert W.; Graham, Matthew R.; Lathrop, Amy; Lazcano, David	Ephemeral Pleistocene woodlands connect the dots for highland rattlesnakes of the Crotalus intermedius group	JOURNAL OF BIOGEOGRAPHY	0305-0270		2011	38	12		2299	2310		10.1111/j.1365-2699.2011.02565.x	WOS:000297850500008	SW US and Mexico	North America	herpetofauna	terrestrial	4	0	0	0	NA	NA	NA	0	NA	regional	NA	NA
211	2015	Buerki, Sven; Callmander, Martin W.; Bachman, Steven; Moat, Justin; Labat, Jean-Noel; Forest, Felix	Incorporating evolutionary history into conservation planning in biodiversity hotspots	PHILOSOPHICAL TRANSACTIONS OF THE ROYAL SOCIETY B-BIOLOGICAL SCIENCES	0962-8436	2015-02-19	2015	370	1662				20140014	10.1098/rstb.2014.0014	WOS:000347312400013	Madagascar	Africa	plants	terrestrial	1	0	0	0	NA	NA	NA	0	NA	regional	NA	10
38	2013	Bulgarella, Mariana; Trewick, Steven A.; Minards, Niki A.; Jacobson, Melissa J.; Morgan-Richards, Mary	Shifting ranges of two tree weta species (Hemideina spp.): competitive exclusion and changing climate	JOURNAL OF BIOGEOGRAPHY	0305-0270	2015-03-14	2014	41	3		524	535		10.1111/jbi.12224	WOS:000330907800010	New Zealand	other	invertebrates	terrestrial	3	0	0	0	NA	NA	NA	0	NA	regional	NA	NA
212	2012	Butler, CJ; Wheeler, EA; Stabler, LB	Distribution of the threatened lace hedgehog cactus (Echinocereus reichenbachii) under various climate change scenarios	JOURNAL OF THE TORREY BOTANICAL SOCIETY	1095-5674		2012	139	1		46	55			WOS:000303902900005	South Central Plains	North America	plants	terrestrial	1	0	1	0	NA	NA	NA	0	NA	regional	NA	25
213	2014	Bystriakova, Nadia; Ansell, Stephen W.; Russell, Stephen J.; Grundmann, Michael; Vogel, Johannes C.; Schneider, Harald	Present, past and future of the European rock fern Asplenium fontanum: combining distribution modelling and population genetics to study the effect of climate change on geographic range and genetic diversity	ANNALS OF BOTANY	0305-7364	2015-02-14	2014	113	3		453	465		10.1093/aob/mct274	WOS:000331265200006	Alps	Europe	plants	terrestrial	1	1	6	0	NA	NA	NA	0	NA	regional	NA	1
214	2014	Capinha, Cesar; Pateiro-Lopez, Beatriz	Predicting species distributions in new areas or time periods with alpha-shapes	ECOLOGICAL INFORMATICS	1574-9541	2015-11-14	2014	24			231	237		10.1016/j.ecoinf.2014.06.001	WOS:000345810000025		Africa	amphibians	terrestrial	1	0	0	0	NA	NA	NA	0	NA	continental	NA	590.394
45	2014	Capinha, Cesar; Vermeulen, Jaap J.; bin Lakim, Maklarin; Schilthuizen, Menno; Kappes, Heike	Susceptibility of tropical mountain forests to biological invasions from the temperate and subtropical zone, exemplified by Zonitoides (Gastropoda: Gastrodontidae)	RAFFLES BULLETIN OF ZOOLOGY	0217-2445	1905-07-06	2014	62			600	609			WOS:000342864800046	Worldwide	Global	invertebrates	terrestrial	2	0	0	0	NA	NA	NA	0	NA	global	NA	0.00312559
46	2010	Carvalho, Silvia B.; Brito, Jose C.; Crespo, Eduardo J.; Possingham, Hugh P.	From climate change predictions to actions - conserving vulnerable animal groups in hotspots at a regional scale	GLOBAL CHANGE BIOLOGY	1354-1013		2010	16	12		3257	3270		10.1111/j.1365-2486.2010.02212.x	WOS:000283726600009	Iberian Peninsula	Europe	herpetofauna	terrestrial	37	1	3	0	NA	NA	NA	0	NA	regional	582860	100
215	2014	Castellanos-Frias, E.; de Leon, D. Garcia; Pujadas-Salva, A.; Dorado, J.; Gonzalez-Andujar, J. L.	Potential distribution of Avena sterilis L. in Europe under climate change	ANNALS OF APPLIED BIOLOGY	0003-4746	2015-07-14	2014	165	1		53	61		10.1111/aab.12117	WOS:000337665100005		Europe	plants	terrestrial	1	1	2	0	NA	NA	NA	0	NA	continental	NA	NA
219	2015	Chardon, Nathalie I.; Cornwell, William K.; Flint, Lorraine E.; Flint, Alan L.; Ackerly, David D.	Topographic, latitudinal and climatic distribution of Pinus coulteri: geographic range limits are not at the edge of the climate envelope	ECOGRAPHY	0906-7590	2015-06-15	2015	38	6		590	601		10.1111/ecog.00780	WOS:000355684500005	California	North America	plants	terrestrial	1	1	2	0	NA	NA	NA	0	NA	regional	NA	1
220	2013	Chauvenet, Alienor L. M.; Ewen, John G.; Armstrong, Doug; Pettorelli, Nathalie	Saving the hihi under climate change: a case for assisted colonization	JOURNAL OF APPLIED ECOLOGY	0021-8901	2015-12-13	2013	50	6		1330	1340		10.1111/1365-2664.12150	WOS:000327027200006	New Zealand	Australia	birds	Terrestrial	1	1	2	0	NA	NA	NA	0	NA	regional	NA	4.5
221	2014	Clark, John; Wang, Yeqiao; August, Peter V.	Assessing current and projected suitable habitats for tree-of-heaven along the Appalachian Trail	PHILOSOPHICAL TRANSACTIONS OF THE ROYAL SOCIETY B-BIOLOGICAL SCIENCES	0962-8436	2014-05-26	2014	369	1643	SI			20130192	10.1098/rstb.2013.0192	WOS:000334594400003	Appalacian tail	North America	plants	terrestrial	1	0	16	0	NA	NA	NA	0	NA	regional	NA	0.3
222	2011	Cole, KL; Ironside, K; Eischeid, J; Garfin, G; Duffy, PB; Toney, C	Past and ongoing shifts in Joshua tree distribution support future modeled range contraction	ECOLOGICAL APPLICATIONS	1051-0761		2011	21	1		137	149		10.1890/09-1800.1	WOS:000288850200012	Mojave desert	North America	plants	terrestrial	1	1	5	0	NA	NA	NA	0	NA	regional	NA	4.5	1
223	2011	Collevatti, RG; Nabout, JC; Diniz, JAF	Range shift and loss of genetic diversity under climate change in Caryocar brasiliense, a Neotropical tree species	TREE GENETICS & GENOMES	1614-2942		2011	7	6		1237	1247		10.1007/s11295-011-0409-z	WOS:000299507700012	Brazil	South America	plants	terrestrial	1	1	3	0	NA	NA	NA	0	NA	regional	NA	241.825
224	2015	Collevatti, Rosane G.; Terribile, Levi C.; Rabelo, Suelen G.; Lima-Ribeiro, Matheus S.	Relaxed random walk model coupled with ecological niche modeling unravel the dispersal dynamics of a Neotropical savanna tree species in the deeper Quaternary	FRONTIERS IN PLANT SCIENCE	1664-462X	2015-08-25	2015	6					653	10.3389/fpls.2015.00653	WOS:000360441300001	Brazil	South America	plants	terrestrial	1	1, for the past	4	0	NA	NA	NA	0	NA	continental	NA	55
50	2014	Cormon, Xochitl; Loots, Christophe; Vaz, Sandrine; Vermard, Youen; Marchal, Paul	Spatial interactions between saithe (Pollachius virens) and hake (Merluccius merluccius) in the North Sea	ICES JOURNAL OF MARINE SCIENCE	1054-3139	2015-09-14	2014	71	6		1342	1355		10.1093/icesjms/fsu120	WOS:000342978600004	North Sea, the Skagerrak, and the Kattegat	North Sea/Europe	fish	marine	2	0	0	0	NA	NA	NA	1	1	regional/continental	NA	5313.55
52	2010	Costa, Gabriel C.; Nogueira, Cristiano; Machado, Ricardo B.; Colli, Guarino R.	Sampling bias and the use of ecological niche modeling in conservation planning: a field evaluation in a biodiversity hotspot	BIODIVERSITY AND CONSERVATION	0960-3115		2010	19	3		883	899		10.1007/s10531-009-9746-8	WOS:000274330800018	Brazil	South America	herpetofauna	terrestrial	237	0	0	0	NA	NA	NA	0	NA	regional	1600	1
54	2015	Crespo-Perez, Veronica; Regniere, Jacques; Chuine, Isabelle; Rebaudo, Francois; Dangles, Olivier	Changes in the distribution of multispecies pest assemblages affect levels of crop damage in warming tropical Andes	GLOBAL CHANGE BIOLOGY	1354-1013	2015-01-15	2015	21	1		82	96		10.1111/gcb.12656	WOS:000346698100010	Tropical Andes	South America	invertebrates	terrestrial	3	0	1	0	NA	NA	NA	1	0	regional	314500	1
226	2009	De Groot, M; Rebeusek, F; Grobelnik, V; Govedic, M; Salamun, A; Verovnik, R	Distribution modelling as an approach to the conservation of a threatened alpine endemic butterfly (Lepidoptera: Satyridae)	EUROPEAN JOURNAL OF ENTOMOLOGY	1210-5759		2009	106	1		77	84			WOS:000264479100011	Alps	Europe	invertebrates	terrestrial	1	0	0	0	NA	NA	NA	0	NA	regional	NA	0.01
60	2015	Del Toro, Israel; Silva, Rogerio R.; Ellison, Aaron M.	Predicted impacts of climatic change on ant functional diversity and distributions in eastern North American forests	DIVERSITY AND DISTRIBUTIONS	1366-9516	2015-07-15	2015	21	7		781	791		10.1111/ddi.12331	WOS:000357812400005	North America	North America	invertebrates	terrestrial	70	0	1	0	NA	NA	NA	0	NA	regional	NA	5.24795
227	2013	Delean, Steven; Bull, C. Michael; Brook, Barry W.; Heard, Lee M. B.; Fordham, Damien A.	Using plant distributions to predict the current and future range of a rare lizard	DIVERSITY AND DISTRIBUTIONS	1366-9516	2015-09-13	2013	19	9		1125	1137		10.1111/ddi.12050	WOS:000323123300004		Australia	herpetofauna	terrestrial	1	1	7	0	NA	NA	NA	1	1	regional	7000	1
228	2014	DeRolph, Christopher R.; Nelson, Stacy A. C.; Kwak, Thomas J.; Hain, Ernie F.	Predicting fine-scale distributions of peripheral aquatic species in headwater streams	ECOLOGY AND EVOLUTION	2045-7758	2015-01-15	2015	5	1		152	163		10.1002/ece3.1331	WOS:000347517300014	North Carolina	North America	fish	freshwater	3	0	0	0	NA	NA	NA	0	NA	regional	23411	0.024
229	2012	Desamore, A; Laenen, B; Stech, M; Papp, B; Hedenas, L; Mateo, RG; Vanderpoorten, A	How do temperate bryophytes face the challenge of a changing environment? Lessons from the past and predictions for the future	GLOBAL CHANGE BIOLOGY	1354-1013		2012	18	9		2915	2924		10.1111/j.1365-2486.2012.02752.x	WOS:000307222700021	Mediterranean	Europe	plants	terrestrial	1	0	0	0	NA	NA	NA	0	NA	regional	NA	NA
230	2015	DeWeber, Jefferson T.; Wagner, Tyler	Predicting Brook Trout Occurrence in Stream Reaches throughout their Native Range in the Eastern United States	TRANSACTIONS OF THE AMERICAN FISHERIES SOCIETY	0002-8487	1905-07-07	2015	144	1		11	24		10.1080/00028487.2014.963256	WOS:000350025600002	Eastern US	North America	fish	freshwater	1	0	0	0	NA	NA	NA	0	NA	regional	NA	0.2
61	2011	Dobrowski, Solomon Z.; Thorne, James H.; Greenberg, Jonathan A.; Safford, Hugh D.; Mynsberge, Alison R.; Crimmins, Shawn M.; Swanson, Alan K.	Modeling plant ranges over 75 years of climate change in California, USA: temporal transferability and species traits	ECOLOGICAL MONOGRAPHS	0012-9615		2011	81	2		241	257		10.1890/10-1325.1	WOS:000290707600004	California	North America	plants	terrestrial	133	0	0	0	NA	NA	NA	0	NA	regional	220000	0.16
231	2013	Dolgener, N.; Freudenberger, L.; Schneeweiss, N.; Ibisch, P. L.; Tiedemann, R.	Projecting current and potential future distribution of the Fire-bellied toad Bombina bombina under climate change in north-eastern Germany	REGIONAL ENVIRONMENTAL CHANGE	1436-3798	2015-06-14	2014	14	3	SI	1063	1072		10.1007/s10113-013-0468-9	WOS:000336035100017	Germany	Europe	amphibians	terrestrial/aquatic	1	0	0	0	NA	NA	NA	0	NA	regional	30000	0.376
232	2004	Drake, JM; Bossenbroek, JM	The potential distribution of zebra mussels in the United States	BIOSCIENCE	0006-3568		2004	54	10		931	941		10.1641/0006-3568(2004)054[0931:TPDOZM]2.0.CO;2	WOS:000224372500011		North America	invertebrates	freshwater	1	0	0	0	NA	NA	NA	0	NA	continental	NA	94.4631
233	2013	Dubey, S; Pike, DA; Shine, R	Predicting the impacts of climate change on genetic diversity in an endangered lizard species	CLIMATIC CHANGE	0165-0009		2013	117	41276		319	327		10.1007/s10584-012-0540-3	WOS:000316128700022		Australia	herpetofauna	terrestrial	1	1	3	0	NA	NA	NA	0	NA	regional	NA	1
234	2013	Duckett, Paul E.; Stow, Adam J.	Higher genetic diversity is associated with stable water refugia for a gecko with a wide distribution in arid Australia	DIVERSITY AND DISTRIBUTIONS	1366-9516	2015-08-13	2013	19	8		1072	1083		10.1111/ddi.12089	WOS:000321444900019		Australia	herpetofauna	terrestrial	1	1	4	0	NA	NA	NA	0	NA	continental	NA	4.5
237	2009	Dullinger, S; Kleinbauer, I; Peterseil, J; Smolik, M; Essl, F	Niche based distribution modelling of an invasive alien plant: effects of population status, propagule pressure and invasion history	BIOLOGICAL INVASIONS	1387-3547		2009	11	10		2401	2414		10.1007/s10530-009-9424-5	WOS:000271261700018	Austria	Europe	plants	terrestrial	1	0	0	0	NA	NA	NA	0	NA	regional	NA	0.25
238	2009	Duncan, RP; Cassey, P; Blackburn, TM	Do climate envelope models transfer? A manipulative test using dung beetle introductions	PROCEEDINGS OF THE ROYAL SOCIETY B-BIOLOGICAL SCIENCES	0962-8452	2013-04-22	2009	276	1661		1449	1457		10.1098/rspb.2008.1801	WOS:000264351900009		Australia	invertebrates	terrestrial	1	0	0	0	NA	NA	NA	0	NA	continental	NA	262.397
64	2013	Dyer, Joseph J.; Brewer, Shannon K.; Worthington, Thomas A.; Bergey, Elizabeth A.	The influence of coarse-scale environmental features on current and predicted future distributions of narrow-range endemic crayfish populations	FRESHWATER BIOLOGY	0046-5070	2015-06-13	2013	58	6		1071	1088		10.1111/fwb.12109	WOS:000318046300001	Ouachita Mountains, south central USA	North America	invertebrate	freshwater	4	0	1	0	NA	NA	NA	0	NA	regional	NA	1	4.5
65	2015	Ellis, Christopher J.	Ancient woodland indicators signal the climate change risk for dispersal-limited species	ECOLOGICAL INDICATORS	1470-160X	2015-06-15	2015	53			106	114		10.1016/j.ecolind.2015.01.028	WOS:000352661900012	britain	Europe	lichen epiphytes	terrestrial	554	0	1	0	NA	NA	NA	0	NA	regional	NA	10
66	2009	Ellis, Christopher J.; Yahr, Rebecca; Coppins, Brian J.	Local extent of old-growth woodland modifies epiphyte response to climate change	JOURNAL OF BIOGEOGRAPHY	0305-0270		2009	36	2		302	313		10.1111/j.1365-2699.2008.01989.x	WOS:000262511400011	Scotland	Europe	lichen	terrestrial	42	0	1	0	NA	NA	NA	0	NA	regional	NA	25
240	2007	Ellis, CJ; Coppins, BJ; Dawson, TP	Predicted response of the lichen epiphyte Lecanora populicola to climate change scenarios in a clean-air region of Northern Britain	BIOLOGICAL CONSERVATION	0006-3207		2007	135	3		396	404		10.1016/j.biocon.2006.10.036	WOS:000245695600011	Britain	Europe	plants	terrestrial	1	0	1	0	NA	NA	NA	0	NA	regional	NA	5
241	2013	Encarnacion-Luevano, Alondra; Rojas-Soto, Octavio R.; Jesus Sigala-Rodriguez, J.	Activity Response to Climate Seasonality in Species with Fossorial Habits: A Niche Modeling Approach Using the Lowland Burrowing Treefrog (Smilisca fodiens)	PLOS ONE	1932-6203	2013-11-11	2013	8	11				e78290	10.1371/journal.pone.0078290	WOS:000327221600024		North America	Amphibians	terrestrial/aquatic	1	0	0	0	NA	NA	NA	0	NA	regional	NA	1
242	2012	Espindola, A; Pellissier, L; Maiorano, L; Hordijk, W; Guisan, A; Alvarez, N	Predicting present and future intra-specific genetic structure through niche hindcasting across 24 millennia	ECOLOGY LETTERS	1461-023X		2012	15	7		649	657		10.1111/j.1461-0248.2012.01779.x	WOS:000305000000002		Europe	plants	terrestrial	1	1	3	0	NA	NA	NA	0	NA	continental	NA	15
245	2007	Foden, W; Midgley, GF; Hughes, G; Bond, WJ; Thuiller, W; Hoffman, MT; Kaleme, P; Underhill, LG; Rebelo, A; Hannah, L	A changing climate is eroding the geographical range of the Namib Desert tree Aloe through population declines and dispersal lags	DIVERSITY AND DISTRIBUTIONS	1366-9516		2007	13	5		645	653		10.1111/j.1472-4642.2007.00391.x	WOS:000248967400017	Namib desert	Africa	plants	terrestrial	1	0	1	0	NA	NA	NA	0	NA	regional	NA	262.397
246	2010	Fouquet, A; Ficetola, GF; Haigh, A; Gemmell, N	Using ecological niche modelling to infer past, present and future environmental suitability for Leiopelma hochstetteri, an endangered New Zealand native frog	BIOLOGICAL CONSERVATION	0006-3207		2010	143	6		1375	1384		10.1016/j.biocon.2010.03.012	WOS:000278572300007	New Zealand	Australia	Amphibians	terrestrial/aquatic	1	1	2	0	NA	NA	NA	0	NA	regional	NA	4.5
74	2014	Franklin, Janet; Regan, Helen M.; Syphard, Alexandra D.	Linking spatially explicit species distribution and population models to plan for the persistence of plant species under global change	ENVIRONMENTAL CONSERVATION	0376-8929	2015-06-14	2014	41	2		97	109		10.1017/S0376892913000453	WOS:000335415400002	California	North America	plants	terrestrial	5	1	2	0	NA	NA	NA	0	NA	regional	NA	0.01
247	2006	Garzon, MB; Blazek, R; Neteler, M; de Dios, RS; Ollero, HS; Furlanello, C	Predicting habitat suitability with machine learning models: The potential area of Pinus sylvestris L. in the Iberian Peninsula	ECOLOGICAL MODELLING	0304-3800	2013-08-25	2006	197	41337		383	393		10.1016/j.ecolmodel.2006.03.015	WOS:000239985700012	Spain	Europe	plants	terrestrial	1	0	0	0	NA	NA	NA	0	NA	regional	585700	1
77	2013	Giannini, Tereza Cristina; Chapman, Daniel S.; Saraiva, Antonio Mauro; Alves-dos-Santos, Isabel; Biesmeijer, Jacobus C.	Improving species distribution models using biotic interactions: a case study of parasites, pollinators and plants	ECOGRAPHY	0906-7590		2013	36	6		649	656		10.1111/j.1600-0587.2012.07191.x	WOS:000319290600002	N and S America, Britain	North America, South America, Europe	plants, invertebrates	terrestrial	12	0	1	0	NA	NA	NA	1	1	regional	NA	100
78	2014	Giles, John R.; Peterson, A. Townsend; Busch, Joseph D.; Olafson, Pia U.; Scoles, Glen A.; Davey, Ronald B.; Pound, J. Mathews; Kammlah, Diane M.; Lohmeyer, Kimberly H.; Wagner, David M.	Invasive potential of cattle fever ticks in the southern United States	PARASITES & VECTORS	1756-3305	2014-04-17	2014	7					189	10.1186/1756-3305-7-189	WOS:000335072500002	southern US	North America	invertebrates	terrestrial	2	1	4	0	NA	NA	NA	0	NA	regional	NA	1
80	2013	Gonzalez-Salazar, Constantino; Stephens, Christopher R.; Marquet, Pablo A.	Comparing the relative contributions of biotic and abiotic factors as mediators of species' distributions	ECOLOGICAL MODELLING	0304-3800	2013-01-10	2013	248			57	70		10.1016/j.ecolmodel.2012.10.007	WOS:000313461600006	Mexico	North America	mammals, invertebrates	terrestrial	427	0	0	0	NA	NA	NA	1	0	regional	NA	625
249	2014	Gould, Susan F.; Beeton, Nicholas J.; Harris, Rebecca M. B.; Hutchinson, Michael F.; Lechner, Alex M.; Porfirio, Luciana L.; Mackey, Brendan G.	A tool for simulating and communicating uncertainty when modelling species distributions under future climates	ECOLOGY AND EVOLUTION	2045-7758	2015-12-14	2014	4	24		4798	4811		10.1002/ece3.1319	WOS:000346736200019	Tasmania	Australia	birds	terrestrial	1	1	6	0	NA	NA	NA	0	NA	regional	NA	1
82	2010	Graham, Catherine H.; Silva, Natalia; Velasquez-Tibata, Jorge	Evaluating the potential causes of range limits of birds of the Colombian Andes	JOURNAL OF BIOGEOGRAPHY	0305-0270		2010	37	10		1863	1875		10.1111/j.1365-2699.2010.02356.x	WOS:000282183900004	Andes (Colombia)	South America	birds	terrestrial	70	0	0	0	NA	NA	NA	0	NA	regional	NA	1
83	2014	Gutierrez, Eliecer E.; Boria, Robert A.; Anderson, Robert P.	Can biotic interactions cause allopatry? Niche models, competition, and distributions of South American mouse opossums	ECOGRAPHY	0906-7590	2015-08-14	2014	37	8		741	753		10.1111/ecog.00620	WOS:000340405600004	Colombia, Venezuela	South America	mammal	terrestrial	2	0	0	0	NA	NA	NA	0	NA	regional	NA	0.86
85	2014	Hanspach, Jan; Schweiger, Oliver; Kuehn, Ingolf; Plattner, Matthias; Pearman, Peter B.; Zimmermann, Niklaus E.; Settele, Josef	Host plant availability potentially limits butterfly distributions under cold environmental conditions	ECOGRAPHY	0906-7590	2015-03-14	2014	37	3		301	308		10.1111/j.1600-0587.2013.00195.x	WOS:000332149100012	Switzerland	Europe	plants, invertebrates	terrestrial	228	0	0	0	NA	NA	NA	0	NA	regional	NA	1
86	2005	Hawkins, BA; Diniz, JAF; Soeller, SA	Water links the historical and contemporary components of the Australian bird diversity gradient	JOURNAL OF BIOGEOGRAPHY	0305-0270		2005	32	6		1035	1042		10.1111/j.1365-2699.2004.01238.x	WOS:000229174100010	Australia	Australia	birds	terrestrial	527	0	0	0	NA	NA	NA	0	NA	continental	NA	25	756.25	12100	48400
88	2007	Heikkinen, Risto K.; Luoto, Miska; Virkkala, Raimo; Pearson, Richard G.; Korber, Jan-Hendrik	Biotic interactions improve prediction of boreal bird distributions at macro-scales	GLOBAL ECOLOGY AND BIOGEOGRAPHY	1466-822X		2007	16	6		754	763		10.1111/j.1466-8238.2007.00345.x	WOS:000250262900008	Finland	Europe	birds	terrestrial	4	0	0	0	NA	NA	NA	1	1	regional	286100	100
90	2014	Hein, Catherine L.; Oehlund, Gunnar; Englund, Goeran	Fish introductions reveal the temperature dependence of species interactions	PROCEEDINGS OF THE ROYAL SOCIETY B-BIOLOGICAL SCIENCES	0962-8452	2014-01-22	2014	281	1775				20132641	10.1098/rspb.2013.2641	WOS:000332380800015	Sweden	Europe	fish	freshwater	2	0	1	0	NA	NA	NA	1	0	regional	NA	NA
251	2007	Herborg, LM; Rudnick, DA; Siliang, Y; Lodge, DM; MacIsaac, HJ	Predicting the range of Chinese mitten crabs in Europe	CONSERVATION BIOLOGY	0888-8892		2007	21	5		1316	1323		10.1111/j.1523-1739.2007.00778.x	WOS:000250008700022	China	Asia	invertebrates	marine	1	0	0	0	NA	NA	NA	0	NA	regional	NA	2361.58
252	2014	Hill, Matthew P.; Axford, Jason K.; Hoffmann, Ary A.	Predicting the spread of Aedes albopictus in Australia under current and future climates: Multiple approaches and datasets to incorporate potential evolutionary divergence	AUSTRAL ECOLOGY	1442-9985	2015-06-14	2014	39	4		469	478		10.1111/aec.12105	WOS:000336459200019		Australia	invertebrates	terrestrial	1	1	2	0	NA	NA	NA	0	NA	continental	NA	20
93	2015	Hof, Anouschka R.	Alien species in a warming climate: a case study of the nutcracker and stone pines	BIOLOGICAL INVASIONS	1387-3547	2015-05-15	2015	17	5		1533	1543		10.1007/s10530-014-0813-z	WOS:000352438800019		Europe	plants, birds	terrestrial	2	2	1	0	NA	NA	NA	1	1	regional	44964	1
94	2014	Illan, Javier Gutierrez; Thomas, Chris D.; Jones, Julia A.; Wong, Weng-Keen; Shirley, Susan M.; Betts, Matthew G.	Precipitation and winter temperature predict long-term range-scale abundance changes in Western North American birds	GLOBAL CHANGE BIOLOGY	1354-1013	2015-11-14	2014	20	11		3351	3364		10.1111/gcb.12642	WOS:000343762800006	Western US & British Columbia	North America	birds	terrestrial	132	0	0	0	NA	NA	NA	0	NA	regional	NA	16.3998
95	2010	Illan, JG; Gutierrez, D; Wilson, RJ	The contributions of topoclimate and land cover to species distributions and abundance: fine-resolution tests for a mountain butterfly fauna	GLOBAL ECOLOGY AND BIOGEOGRAPHY	1466-822X		2010	19	2		159	173		10.1111/j.1466-8238.2009.00507.x	WOS:000274320600002	Spain	Europe	invertebrates	terrestrial	48	0	0	0	NA	NA	NA	0	NA	regional	10800	0.01
257	2011	Jimenez-Valverde, A; Decae, AE; Arnedo, MA	Environmental suitability of new reported localities of the funnelweb spider Macrothele calpeiana: an assessment using potential distribution modelling with presence-only techniques	JOURNAL OF BIOGEOGRAPHY	0305-0270		2011	38	6		1213	1223		10.1111/j.1365-2699.2010.02465.x	WOS:000290489100017		Europe	invertebrates	terrestrial	1	0	0	0	NA	NA	NA	0	NA	regional	NA	56.0071
100	2011	Keith, Sally A.; Herbert, Roger J. H.; Norton, Paul A.; Hawkins, Stephen J.; Newton, Adrian C.	Individualistic species limitations of climate-induced range expansions generated by meso-scale dispersal barriers	DIVERSITY AND DISTRIBUTIONS	1366-9516		2011	17	2		275	286		10.1111/j.1472-4642.2010.00734.x	WOS:000287448100009	South England coast	Europe	invertebrates	marine	4	0	0	0	NA	NA	NA	0	NA	regional	NA	1.44
260	2009	Kennedy, TL; Gutzler, DS; Leung, RL	Predicting future threats to the long-term survival of Gila trout using a high-resolution simulation of climate change	CLIMATIC CHANGE	0165-0009		2009	94	41337		503	515		10.1007/s10584-008-9503-0	WOS:000266079200017		North America	fish	freshwater	1	0	1	0	NA	NA	NA	0	NA	regional	NA	40
101	2013	Khanum, Rizwana; Mumtaz, A. S.; Kumar, Sunil	Predicting impacts of climate change on medicinal asclepiads of Pakistan using Maxent modeling	ACTA OECOLOGICA-INTERNATIONAL JOURNAL OF ECOLOGY	1146-609X	2015-05-13	2013	49			23	31		10.1016/j.actao.2013.02.002	WOS:000319538700005	Pakistan	Asia	plants	terrestrial	3	1	3	0	NA	NA	NA	0	NA	regional	NA	1
102	2010	Kissling, W. D.; Field, R.; Korntheuer, H.; Heyder, U.; Boehning-Gaese, K.	Woody plants and the prediction of climate-change impacts on bird diversity	PHILOSOPHICAL TRANSACTIONS OF THE ROYAL SOCIETY B-BIOLOGICAL SCIENCES	0962-8436	2013-07-12	2010	365	1549		2035	2045		10.1098/rstb.2010.0008	WOS:000278163800005	Kenya	Africa	plants, birds	terrestrial	2422	1	5	0	NA	NA	NA	1	0	regional	NA	2361.58
104	2014	Kuo, Hao-Chih; Chen, Shiang-Fan; Fang, Yin-Ping; Flanders, Jon; Rossiter, Stephen J.	Comparative rangewide phylogeography of four endemic Taiwanese bat species	MOLECULAR ECOLOGY	0962-1083	2015-07-14	2014	23	14		3566	3586		10.1111/mec.12838	WOS:000339389000014	Taiwan	Asia	mammals	terrestrial	4	1	2	0	NA	NA	NA	0	NA	regional	35883	21.16
105	2014	La Sorte, Frank A.; Butchart, Stuart H. M.; Jetz, Walter; Boehning-Gaese, Katrin	Range-Wide Latitudinal and Elevational Temperature Gradients for the World's Terrestrial Birds: Implications under Global Climate Change	PLOS ONE	1932-6203	2014-05-22	2014	9	5				e98361	10.1371/journal.pone.0098361	WOS:000338323200067	Global	global	birds	terrestrial	9014	1	4	0	NA	NA	NA	0	NA	global	NA	3091
262	2008	Lamb, JM; Ralph, TMC; Goodman, SM; Bogdanowicz, W; Fahr, J; Gajewska, M; Bates, PJJ; Eger, J; Benda, P; Taylor, PJ	Phylogeography and predicted distribution of African-Arabian and Malagasy populations of giant mastiff bats, Otomops spp. (Chiroptera : Molossidae)	ACTA CHIROPTEROLOGICA	1508-1109		2008	10	1		21	40		10.3161/150811008X331063	WOS:000257733700003	Madagascar	Africa	mammals	terrestrial	1	0	0	0	NA	NA	NA	0	NA	regional	NA	1
106	2014	Lambert, Emily; Pierce, Graham J.; Hall, Karen; Brereton, Tom; Dunn, Timothy E.; Wall, Dave; Jepson, Paul D.; Deaville, Rob; Macleod, Colin D.	Cetacean range and climate in the eastern North Atlantic: future predictions and implications for conservation	GLOBAL CHANGE BIOLOGY	1354-1013	2015-06-14	2014	20	6		1782	1793		10.1111/gcb.12560	WOS:000336482700008	North Atlantic ocean		mammals	marine	10	0	1	0	NA	NA	NA	0	NA	North Atlantic ocean	NA	14759.9
263	2015	Lancaster, Lesley T.; Dudaniec, Rachael Y.; Hansson, Bengt; Svensson, Erik I.	Latitudinal shift in thermal niche breadth results from thermal release during a climate-mediated range expansion	JOURNAL OF BIOGEOGRAPHY	0305-0270	2015-10-15	2015	42	10		1953	1963		10.1111/jbi.12553	WOS:000361181900014	Sweden	Europe	invertebrates	terrestrial	1	0	0	0	NA	NA	NA	0	NA	regional	NA	1
107	2012	Larson, Eric R.; Olden, Julian D.	Using avatar species to model the potential distribution of emerging invaders	GLOBAL ECOLOGY AND BIOGEOGRAPHY	1466-822X		2012	21	11		1114	1125		10.1111/j.1466-8238.2012.00758.x	WOS:000310252100007	parts of all continents except Antarctica	Global	invertebrates	freshwater	3	0	0	0	NA	NA	NA	0	NA	global	NA	NA
264	2010	Lawson, DM; Regan, HM; Zedler, PH; Franklin, A	Cumulative effects of land use, altered fire regime and climate change on persistence of Ceanothus verrucosus, a rare, fire-dependent plant species	GLOBAL CHANGE BIOLOGY	1354-1013		2010	16	9		2518	2529		10.1111/j.1365-2486.2009.02143.x	WOS:000280633700010	California/Baja California	North America	plants	terrestrial	1	1	2	0	NA	NA	NA	0	NA	regional	NA	1
110	2013	le Roux, Peter C.; Lenoir, Jonathan; Pellissier, Loic; Wisz, Mary S.; Luoto, Miska	Horizontal, but not vertical, biotic interactions affect fine-scale plant distribution patterns in a low-energy system	ECOLOGY	0012-9658		2013	94	3		671	682			WOS:000317044300014	northwestern Finland	Europe	plants	terrestrial	41	0	0	0	NA	NA	NA	1	0	regional	0.02	NA
112	2013	Lemes, Priscila; Loyola, Rafael Dias	Accommodating Species Climate-Forced Dispersal and Uncertainties in Spatial Conservation Planning	PLOS ONE	1932-6203	2013-01-22	2013	8	1				e54323	10.1371/journal.pone.0054323	WOS:000314019100055	Brazil Atlantic Forest	South America	herpetofauna	terrestrial	431	1	3	0	NA	NA	NA	0	NA	regional	1500000	94.4631
266	2011	Lemke, D; Hulme, PE; Brown, JA; Tadesse, W	Distribution modelling of Japanese honeysuckle (Lonicera japonica) invasion in the Cumberland Plateau and Mountain Region, USA	FOREST ECOLOGY AND MANAGEMENT	0378-1127	2013-07-15	2011	262	2		139	149		10.1016/j.foreco.2011.03.014	WOS:000292234900012	Cumberland Plateau and Mountain Region, USA	North America	plants	terrestrial	1	0	0	0	NA	NA	NA	0	NA	regional	59000	0.0009
116	2007	Levinsky, Irina; Skov, Flemming; Svenning, Jens-Christian; Rahbek, Carsten	Potential impacts of climate change on the distributions and diversity patterns of European mammals	BIODIVERSITY AND CONSERVATION	0960-3115		2007	16	13		3803	3816		10.1007/s10531-007-9181-7	WOS:000250301400007	Europe	Europe	mammals	terrestrial	120	0	1	0	NA	NA	NA	0	NA	continental	NA	262.397
117	2010	Li, Renqiang; Tian, Huidong; Li, Xinhai	Climate change induced range shifts of Galliformes in China	INTEGRATIVE ZOOLOGY	1749-4877		2010	5	2		154	163		10.1111/j.1749-4877.2010.00198.x	WOS:000278345400009	China	Asia	birds	terrestrial	63	0	1	0	NA	NA	NA	0	NA	regional	NA	1
267	2011	Liang, CT; Stohlgren, TJ	Habitat suitability of patch types: A case study of the Yosemite toad	FRONTIERS OF EARTH SCIENCE	2095-0195		2011	5	2		217	228		10.1007/s11707-011-0157-2	WOS:000308556000012	Sierra Nevada	North America	herpetofauna	terrestrial	1	0	0	0	NA	NA	NA	0	NA	regional	NA	0.0009
268	2007	Lima, FP; Ribeiro, PA; Queiroz, N; Xavier, R; Tarroso, P; Hawkins, SJ; Santos, AM	Modelling past and present geographical distribution of the marine gastropod Patella rustica as a tool for exploring responses to environmental change	GLOBAL CHANGE BIOLOGY	1354-1013		2007	13	10		2065	2077		10.1111/j.1365-2486.2007.01424.x	WOS:000249991600003	Atlantic Ocean coast	Europe	invertebrates	marine	1	0	0	0	NA	NA	NA	0	NA	regional	NA	2361.58
118	2014	Linder, H. Peter; Rabosky, Daniel L.; Antonelli, Alexandre; Wueest, Rafael O.; Ohlemueller, Ralf	Disentangling the influence of climatic and geological changes on species radiations	JOURNAL OF BIOGEOGRAPHY	0305-0270	2015-07-14	2014	41	7		1313	1325		10.1111/jbi.12312	WOS:000337615500008	Southern hemisphere	Australia, Africa, South America, other	plants	terrestrial	238	1	2	0	NA	NA	NA	0	NA	southern hemisphere	NA	15.18
119	2015	Lois, Sabela; Cowley, David E.; Outeiro, Adolfo; San Miguel, Eduardo; Amaro, Rafaela; Ondina, Paz	Spatial extent of biotic interactions affects species distribution and abundance in river networks: the freshwater pearl mussel and its hosts	JOURNAL OF BIOGEOGRAPHY	0305-0270	2015-02-15	2015	42	2		229	240		10.1111/jbi.12435	WOS:000350558900004	Galicia, northwestern Spain	Europe	invertebrate	freshwater	1	0	0	0	NA	NA	NA	1	1	regional	29574	1600
120	2005	Lopez-Cardenas, J; Bravo, FEG; Schettino, PMS; Solorzano, JCG; Barba, ER; Mendez, JM; Sanchez-Cordero, V; Peterson, AT; Ramsey, JM	Fine-scale predictions of distributions of Chagas disease vectors in the state of Guanajuato, Mexico	JOURNAL OF MEDICAL ENTOMOLOGY	0022-2585		2005	42	6		1068	1081		10.1603/0022-2585(2005)042[1068:FPODOC]2.0.CO;2	WOS:000233211000022	Guanajuato State, Mexico	North America	protozoa	terrestrial	5	0	0	0	NA	NA	NA	0	NA	regional	30461	1
270	2010	Lotters, S; van der Meijden, A; Rodder, D; Koster, TE; Kraus, T; La Marca, E; Haddad, CFB; Veith, M	Reinforcing and expanding the predictions of the disturbance vicariance hypothesis in Amazonian harlequin frogs: a molecular phylogenetic and climate envelope modelling approach	BIODIVERSITY AND CONSERVATION	0960-3115		2010	19	8		2125	2146		10.1007/s10531-010-9869-y	WOS:000279682600001	Amazon	South America	herpetofauna	terrestrial	10	0	0	0	NA	NA	NA	0	NA	regional	NA	16.3998
271	2013	Lozier, Jeffrey D.; Strange, James P.; Koch, Jonathan B.	Landscape heterogeneity predicts gene flow in a widespread polymorphic bumble bee, Bombus bifarius (Hymenoptera: Apidae)	CONSERVATION GENETICS	1566-0621	2015-10-13	2013	14	5		1099	1110		10.1007/s10592-013-0498-3	WOS:000325127100016	western NA	North America	invertebrates	terrestrial	1	0	0	0	NA	NA	NA	0	NA	regional	NA	16.3998
121	2005	Luoto, M; Poyry, J; Heikkinen, RK; Saarinen, K	Uncertainty of bioclimate envelope models based on the geographical distribution of species	GLOBAL ECOLOGY AND BIOGEOGRAPHY	1466-822X		2005	14	6		575	584		10.1111/j.1466-822x.2005.00186.x	WOS:000232772600008	Finland, northern Europe	Europe	invertebrates	terrestrial	98	0	0	0	NA	NA	NA	0	NA	regional	338000	100
274	2013	Ma Lazaro, Eva; Riutort, Marta	Dugesia sicula (Platyhelminthes, Tricladida): the colonizing success of an asexual Planarian.	BMC Evolutionary Biology	1471-2148	2013-12-11	2013	13			1	14			ZOOREC:ZOOR15005027724	Mediterranean	Europe, Africa	invertebrates	terrestrial	1	0	0	0	NA	NA	NA	0	NA	regional	NA	NA
127	2014	Mason, Tom H. E.; Stephens, Philip A.; Apollonio, Marco; Willis, Stephen G.	Predicting potential responses to future climate in an alpine ungulate: interspecific interactions exceed climate effects	GLOBAL CHANGE BIOLOGY	1354-1013	2015-12-14	2014	20	12		3872	3882		10.1111/gcb.12641	WOS:000344375700027	Italy	Europe	mammals	terrestrial	2	0	0	0	NA	NA	NA	1	1	regional	NA	NA
277	2014	McDowell, W. G.; Benson, A. J.; Byers, J. E.	Climate controls the distribution of a widespread invasive species: implications for future range expansion	FRESHWATER BIOLOGY	0046-5070	2015-04-14	2014	59	4		847	857		10.1111/fwb.12308	WOS:000332220100016	United States	North America	invertebrates	freshwater	1	0	1	0	NA	NA	NA	0	NA	regional	NA	NA
133	2012	Meineri, Eric; Skarpaas, Olav; Vandvik, Vigdis	Modeling alpine plant distributions at the landscape scale: Do biotic interactions matter?	ECOLOGICAL MODELLING	0304-3800	2013-04-24	2012	231			1	10		10.1016/j.ecolmodel.2012.01.021	WOS:000303081300001	western Norway	Europe	plants	terrestrial	4	0	0	0	NA	NA	NA	1	1	regional	24845	1
278	2012	Mellick, R; Lowe, A; Allen, C; Hill, RS; Rossetto, M	Palaeodistribution modelling and genetic evidence highlight differential post-glacial range shifts of a rain forest conifer distributed across a latitudinal gradient	JOURNAL OF BIOGEOGRAPHY	0305-0270		2012	39	12		2292	2302		10.1111/j.1365-2699.2012.02747.x	WOS:000311384100019	Australia	Australia	plants	terrestrial	1	0	0	0	NA	NA	NA	0	NA	regional	NA	NA
136	2014	Meyer, Andreas L. S.; Pie, Marcio R.; Passos, Fernando C.	Assessing the Exposure of Lion Tamarins ( Leontopithecus spp.) to Future Climate Change	AMERICAN JOURNAL OF PRIMATOLOGY	0275-2565	2015-06-14	2014	76	6		551	562		10.1002/ajp.22247	WOS:000335490200004	Brazil Atlantic forest	South America	mammal	terrestrial	4	1	7	0	NA	NA	NA	0	NA	regional	NA	0.562606
135	2006	Meyer, CB; Thuiller, W	Accuracy of resource selection functions across spatial scales	DIVERSITY AND DISTRIBUTIONS	1366-9516		2006	12	3		288	297		10.1111/j.1366-9516.2006.00241.x	WOS:000237095500007	not clear; meta-analysis	not clear meta-analysis	not given	not given	886	0	0	0	NA	NA	NA	0	NA	NA	NA	2500
279	2013	Meynard, Christine N.; Migeon, Alain; Navajas, Maria	Uncertainties in Predicting Species Distributions under Climate Change: A Case Study Using Tetranychus evansi (Acari: Tetranychidae), a Widespread Agricultural Pest.	PLoS ONE	1932-6203	2013-06-17	2013	8	6						ZOOREC:ZOOR15012071146	global	all, except Antarctica	invertebrates	terrestrial	1	0	1	0	NA	NA	NA	0	NA	global	NA	262.397
137	2005	Miles, L; Grainger, A; Phillips, O	The impact of global climate change on tropical forest biodiversity in Amazonia	GLOBAL ECOLOGY AND BIOGEOGRAPHY	0960-7447		2004	13	6		553	565		10.1111/j.1466-822X.2004.00105.x	WOS:000224648000008	Amazon	South America	plants	terrestrial	69	0	1	0	NA	NA	NA	0	NA	regional	NA	9446.3
280	2014	Miller, A. L.; Makowsky, R. A.; Formanowicz, D. R.; Prendini, L.; Cox, C. L.	Cryptic genetic diversity and complex phylogeography of the boreal North American scorpion, Paruroctonus boreus (Vaejovidae)	MOLECULAR PHYLOGENETICS AND EVOLUTION	1055-7903	2015-02-14	2014	71			298	307		10.1016/iympev.2013.11.005	WOS:000330086000024	western NA	North America	invertebrates	terrestrial	1	0	0	0	NA	NA	NA	0	NA	regional	NA	0.81	16
281	2008	Mitikka, V; Heikkinen, RK; Luoto, M; Araujo, MB; Saarinen, K; Poyry, J; Fronzek, S	Predicting range expansion of the map butterfly in Northern Europe using bioclimatic models	BIODIVERSITY AND CONSERVATION	0960-3115		2008	17	3		623	641		10.1007/s10531-007-9287-y	WOS:000253198300012	western Europe	Europe	invertebrates	terrestrial	1	0	0	0	NA	NA	NA	0	NA	regional	NA	4723.15
282	2015	Monnet, Anne-Christine; Hardouin, Loic A.; Robert, Alexandre; Hingrat, Yves; Jiguet, Frederic	Evidence of a link between demographic rates and species habitat suitability from post release movements in a reinforced bird population	OIKOS	0030-1299	2015-08-15	2015	124	8		1089	1097		10.1111/oik.01834	WOS:000359058600014	north Africa	Africa	birds	terrestrial	1	0	0	0	NA	NA	NA	0	NA	regional	NA	0.562606
139	2015	Morelli, Federico; Tryjanowski, Piotr	No species is an island: testing the effects of biotic interactions on models of avian niche occupation	ECOLOGY AND EVOLUTION	2045-7758	2015-02-15	2015	5	3		759	768		10.1002/ece3.1387	WOS:000349386000019	western Poland	Europe	birds	terrestrial	7	0	0	0	NA	NA	NA	1	1	regional	380	0.2
141	2013	Neumann, Hermann; de Boois, Ingeborg; Kroencke, Ingrid; Reiss, Henning	Climate change facilitated range expansion of the non-native angular crab Goneplax rhomboides into the North Sea	MARINE ECOLOGY PROGRESS SERIES		2013-06-12	2013	484			143	153		10.3354/meps10299		North Sea	Europe	invertebrates	marine	4	0	0	0	NA	NA	NA	1	0	regional	NA	102.897
283	2008	Nielsen, C; Hartvig, P; Kollmann, J	Predicting the distribution of the invasive alien Heracleum mantegazzianum at two different spatial scales	DIVERSITY AND DISTRIBUTIONS	1366-9516		2008	14	2		307	317		10.1111/j.1472-4642.2007.00456.x	WOS:000252966500017	Denmark	Europe	plants	terrestrial	1	0	0	0	NA	NA	NA	0	NA	regional	NA	4	25
143	2006	Ohlemuller, Ralf; Gritti, Emmanuel S.; Sykes, Martin T.; Thomas, Chris D.	Quantifying components of risk for European woody species under climate change	GLOBAL CHANGE BIOLOGY	1354-1013		2006	12	9		1788	1799		10.1111/j.1365-2486.2006.01231.x	WOS:000240005300018	Europe	Europe	plants	terrestrial	17	0	1	0	NA	NA	NA	0	NA	continental	NA	2361.58
285	2012	Papes, M; Peterson, AT; Powell, GVN	Vegetation dynamics and avian seasonal migration: clues from remotely sensed vegetation indices and ecological niche modelling	JOURNAL OF BIOGEOGRAPHY	0305-0270		2012	39	4		652	664		10.1111/j.1365-2699.2011.02632.x	WOS:000301707800005	Costa Rica	North America	birds	terrestrial	1	0	0	0	NA	NA	NA	0	NA	regional	NA	0.25
286	2013	Patino, J; Medina, R; Vanderpoorten, A; Gonzalez-Mancebo, JM; Werner, O; Devos, N; Mateo, RG; Lara, F; Ros, RM	Origin and fate of the single-island endemic moss Orthotrichum handiense	JOURNAL OF BIOGEOGRAPHY	0305-0270		2013	40	5		857	868		10.1111/jbi.12051	WOS:000317993000005	Canary Islands	Europe	plants	terrestrial	1	1	2	0	NA	NA	NA	0	NA	regional	143.2	1
145	2013	Peers, Michael J. L.; Thornton, Daniel H.; Murray, Dennis L.	Evidence for large-scale effects of competition: niche displacement in Canada lynx and bobcat	PROCEEDINGS OF THE ROYAL SOCIETY B-BIOLOGICAL SCIENCES	0962-8452	2013-12-22	2013	280	1773				20132495	10.1098/rspb.2013.2495	WOS:000330325600023	Canada & US	North America	mammals	terrestrial	2	0	0	0	NA	NA	NA	0	NA	continental	NA	225
146	2014	Peers, Michael J. L.; Wehtje, Morgan; Thornton, Daniel H.; Murray, Dennis L.	Prey switching as a means of enhancing persistence in predators at the trailing southern edge	GLOBAL CHANGE BIOLOGY	1354-1013	2015-04-14	2014	20	4		1126	1135		10.1111/gcb.12469	WOS:000332069500010	North America	North America	mammals	terrestrial	3	1	2	0	NA	NA	NA	1	1	continental	NA	100
147	2013	Pellissier, Loic; Espindola, Anahi; Pradervand, Jean-Nicolas; Dubuis, Anne; Pottier, Julien; Ferrier, Simon; Guisan, Antoine	A probabilistic approach to niche-based community models for spatial forecasts of assemblage properties and their uncertainties	JOURNAL OF BIOGEOGRAPHY	0305-0270	2015-10-13	2013	40	10		1939	1946		10.1111/jbi.12140	WOS:000325030900011	Western Swiss Alps	Europe	invertebrates	terrestrial	78	0	0	0	NA	NA	NA	0	NA	regional	NA	0.0025
148	2013	Pellissier, Loic; Rohr, Rudolf P.; Ndiribe, Charlotte; Pradervand, Jean-Nicolas; Salamin, Nicolas; Guisan, Antoine; Wisz, Mary	Combining food web and species distribution models for improved community projections	ECOLOGY AND EVOLUTION	2045-7758	2015-11-13	2013	3	13		4572	4583		10.1002/ece3.843	WOS:000326824300025	Swiss Alps	Europe	invertebrates	terrestrial	77	0	0	0	NA	NA	NA	1	1	regional	NA	0.01
149	2014	Perez-Rodriguez, Anton; de la Hera, Ivan; Fernandez-Gonzalez, Sofia; Perez-Tris, Javier	Global warming will reshuffle the areas of high prevalence and richness of three genera of avian blood parasites	GLOBAL CHANGE BIOLOGY	1354-1013	2015-08-14	2014	20	8		2406	2416		10.1111/gcb.12542	WOS:000339100200005	Iberian Peninsula	Europe	birds, protozoa	terrestrial	3	0	1	0	NA	NA	NA	0	NA	regional	582860	NA
288	2014	Peters, J.; Waegeman, W.; Van Doninck, J.; Ducheyne, E.; Calvete, C.; Lucientes, J.; Verhoest, N. E. C.; De Baets, B.	Predicting spatio-temporal Culicoides imicola distributions in Spain based on environmental habitat characteristics and species dispersal	ECOLOGICAL INFORMATICS	1574-9541	2015-07-14	2014	22			69	80		10.1016/j.ecoinf.2014.05.006	WOS:000339036200008	mainland Spain and the Balearic Islands	Europe	invertebrates	terrestrial	1	0	0	0	NA	NA	NA	0	NA	regional	NA	1
289	2013	Pickles, Rob S. A.; Thornton, Daniel; Feldman, Richard; Marques, Adam; Murray, Dennis L.	Predicting shifts in parasite distribution with climate change: a multitrophic level approach	GLOBAL CHANGE BIOLOGY	1354-1013	2015-09-13	2013	19	9		2645	2654		10.1111/gcb.12255	WOS:000322758000005	North America	North America	invertebrates, mammals	terrestrial	5	1	3	0	NA	NA	NA	0	NA	continental	NA	NA
151	2012	Pierrat, Benjamin; Saucede, Thomas; Laffont, Remi; De Ridder, Chantal; Festeau, Alain; David, Bruno	Large-scale distribution analysis of Antarctic echinoids using ecological niche modelling	MARINE ECOLOGY PROGRESS SERIES	0171-8630		2012	463			215	230		10.3354/meps09842	WOS:000308357300014	entire Southern ocean	ocean	invertebrate	marine	2	0	0	0	NA	NA	NA	0	NA	regional	NA	2361.58
290	2015	Pilliod, David S.; Arkle, Robert S.; Robertson, Jeanne M.; Murphy, Melanie A.; Funk, W. Chris	Effects of changing climate on aquatic habitat and connectivity for remnant populations of a wide-ranging frog species in an arid landscape	ECOLOGY AND EVOLUTION	2045-7758	2015-09-15	2015	5	18		3979	3994		10.1002/ece3.1634	WOS:000362090700011	Great Basin, US	North America	herpetofauna	freshwater	1	1	16	0	NA	NA	NA	0	NA	regional	400000	0.0729
155	2008	Preston, Kristine; Rotenberry, John T.; Redak, Richard A.; Allen, Michael F.	Habitat shifts of endangered species under altered climate conditions: importance of biotic interactions	GLOBAL CHANGE BIOLOGY	1354-1013		2008	14	11		2501	2515		10.1111/j.1365-2486.2008.01671.x	WOS:000260307100003	S California	North America	birds, invertebrates	terrestrial	2	0	0	0	NA	NA	NA	1	1	regional	30200	1
291	2015	Queiros, Ana M.; Fernandes, Jose A.; Faulwetter, Sarah; Nunes, Joana; Rastrick, Samuel P. S.; Mieszkowska, Nova; Artioli, Yuri; Yool, Andrew; Calosi, Piero; Arvanitidis, Christos; Findlay, Helen S.; Barange, Manuel; Cheung, William W. L.; Widdicombe, Stephen	Scaling up experimental ocean acidification and warming research: from individuals to the ecosystem	GLOBAL CHANGE BIOLOGY	1354-1013	2015-01-15	2015	21	1		130	143		10.1111/gcb.12675	WOS:000346698100014	NE Atlantic	ocean	invertebrates	marine	1	1	2	0	NA	NA	NA	0	NA	regional	NA	2361.58
156	2015	Raghunathan, Nima; Francois, Louis; Huynen, Marie-Claude; Oliveira, Leonardo C.; Hambuckers, Alain	Modelling the distribution of key tree species used by lion tamarins in the Brazilian Atlantic forest under a scenario of future climate change	REGIONAL ENVIRONMENTAL CHANGE	1436-3798	2015-04-15	2015	15	4		683	693		10.1007/s10113-014-0625-9	WOS:000351374300010	Brazilian Atlantic Forest	South America	plants	terrestrial	75	0	1	0	NA	NA	NA	1	0	regional	99944	167
158	2006	Randin, Christophe F.; Dirnboeck, Thomas; Dullinger, Stefan; Zimmermann, Niklaus E.; Zappa, Massimiliano; Guisan, Antoine	Are niche-based species distribution models transferable in space?	JOURNAL OF BIOGEOGRAPHY	0305-0270		2006	33	10		1689	1703		10.1111/j.1365-2699.2006.01466.x	WOS:000240367800002	Switzerland, Austria	Europe	plants	terrestrial	54	0	0	0	NA	NA	NA	0	NA	regional	NA	0.000625
159	2009	Randin, Christophe F.; Jaccard, Helene; Vittoz, Pascal; Yoccoz, Nigel G.; Guisan, Antoine	Land use improves spatial predictions of mountain plant abundance but not presence-absence	JOURNAL OF VEGETATION SCIENCE	1100-9233		2009	20	6		996	1008			WOS:000271189200003	Switzerland	Europe	plants	terrestrial	78	0	0	0	NA	NA	NA	0	NA	regional	700	0.000625
292	2013	Razgour, Orly; Juste, Javier; Ibanez, Carlos; Kiefer, Andreas; Rebelo, Hugo; Puechmaille, Sebastien J.; Arlettaz, Raphael; Burke, Terry; Dawson, Deborah A.; Beaumont, Mark; Jones, Gareth	The shaping of genetic variation in edge-of-range populations under past and future climate change	ECOLOGY LETTERS	1461-023X	2015-10-13	2013	16	10		1258	1266		10.1111/ele.12158	WOS:000324313600004	Europe	Europe	mammals	terrestrial	1	1	3	0	NA	NA	NA	0	NA	regional	NA	16.3998
293	2012	Regan, HM; Syphard, AD; Franklin, J; Swab, RM; Markovchick, L; Flint, AL; Flint, LE; Zedler, PH	Evaluation of assisted colonization strategies under global change for a rare, fire-dependent plant	GLOBAL CHANGE BIOLOGY	1354-1013		2012	18	3		936	947		10.1111/j.1365-2486.2011.02586.x	WOS:000300671600012	southern CA	North America	plants	terrestrial	1	1	2	0	NA	NA	NA	0	NA	regional	NA	0.01
294	2015	Reid, Tim; Krueger, Sonja; Whitfield, D. Philip; Amar, Arjun	Using spatial analyses of bearded vulture movements in southern Africa to inform wind turbine placement	JOURNAL OF APPLIED ECOLOGY	0021-8901	2015-08-15	2015	52	4		881	892		10.1111/1365-2664.12468	WOS:000358004300012	southern Africa	Africa	birds	terrestrial	1	0	0	0	NA	NA	NA	0	NA	regional	NA	0.2025
295	2009	Rodder, D	Human Footprint, facilitated jump dispersal, and the potential distribution of the invasive Eleutherodactylus johnstonei Barbour 1914 (Anura Eleutherodactylidae)	TROPICAL ZOOLOGY	0394-6975		2009	22	2		205	217			WOS:000275050800004	Caribbean	North America, South America	herpetofauna	terrestrial	1	0	0	0	NA	NA	NA	0	NA	regional	NA	NA
296	2010	Rodder, D; Lotters, S	Explanative power of variables used in species distribution modelling: an issue of general model transferability or niche shift in the invasive Greenhouse frog (Eleutherodactylus planirostris)	NATURWISSENSCHAFTEN	0028-1042		2010	97	9		781	796		10.1007/s00114-010-0694-7	WOS:000281393700001	tropical NA	North America	herpetofauna	terrestrial	1	0	0	0	NA	NA	NA	0	NA	regional	NA	0.562606
163	2013	Rodriguez-Rey, Marta; Jimenez-Valverde, Alberto; Acevedo, Pelayo	Species distribution models predict range expansion better than chance but not better than a simple dispersal model	ECOLOGICAL MODELLING	0304-3800	2013-05-10	2013	256			1	5		10.1016/j.ecolmodel.2013.01.024	WOS:000317943400001	England	Europe	mammals	terrestrial	6	0	0	0	NA	NA	NA	0	NA	regional	228300	100
297	2012	Rojas-Soto, OR; Sosa, V; Ornelas, JF	Forecasting cloud forest in eastern and southern Mexico: conservation insights under future climate change scenarios	BIODIVERSITY AND CONSERVATION	0960-3115		2012	21	10		2671	2690		10.1007/s10531-012-0327-x	WOS:000307533100018	southern Mexico	North America	birds, plants	terrestrial	20	1	3	0	NA	NA	NA	0	NA	regional	NA	1
164	2012	Rombouts, Isabelle; Beaugrand, Gregory; Dauvin, Jean-Claude	Potential changes in benthic macrofaunal distributions from the English Channel simulated under climate change scenarios	ESTUARINE COASTAL AND SHELF SCIENCE	0272-7714	2013-03-01	2012	99			153	161		10.1016/j.ecss.2011.12.026	WOS:000302448300015	English channel	Europe	invertebrate	marine	4	0	1	0	NA	NA	NA	0	NA	regional	NA	9446.3
165	2014	Romo, H.; Garcia-Barros, E.; Marquez, A. L.; Moreno, J. C.; Real, R.	Effects of climate change on the distribution of ecologically interacting species: butterflies and their main food plants in Spain	ECOGRAPHY	0906-7590	2015-11-14	2014	37	11	SI	1063	1072		10.1111/ecog.00706	WOS:000344645100006	Spain	Europe	invertebrate, plant	terrestrial	6	0	0	0	NA	NA	NA	1	1	regional	NA	100
166	2013	Royan, Alexander; Hannah, David M.; Reynolds, S. James; Noble, David G.; Sadler, Jonathan P.	Avian Community Responses to Variability in River Hydrology	PLOS ONE	1932-6203	2013-12-10	2013	8	12				e83221	10.1371/journal.pone.0083221	WOS:000328707400128	UK	Europe	birds	terrestrial	17	0	0	0	NA	NA	NA	0	NA	regional	NA	NA
299	2013	Sara, G.; Palmeri, V.; Rinaldi, A.; Montalto, V.; Helmuth, B.	Predicting biological invasions in marine habitats through eco-physiological mechanistic models: a case study with the bivalve Brachidontes pharaonis	DIVERSITY AND DISTRIBUTIONS	1366-9516	2015-10-13	2013	19	10		1235	1247		10.1111/ddi.12074	WOS:000324019000003	Central Mediterranean Sea	Europe	invertebrates	marine	1	0	0	0	NA	NA	NA	0	NA	regional	885012	90
168	2015	Saupe, Erin E.; Qiao, Huijie; Hendricks, Jonathan R.; Portell, Roger W.; Hunter, Stephen J.; Soberon, Jorge; Lieberman, Bruce S.	Niche breadth and geographic range size as determinants of species survival on geological time scales	GLOBAL ECOLOGY AND BIOGEOGRAPHY	1466-822X	2015-10-15	2015	24	10		1159	1169		10.1111/geb.12333	WOS:000362796200006	Atlantic Coastal Plain	North America	invertebrate	marine	92	0	1	0	NA	NA	NA	0	NA	regional	NA	14759.9
300	2014	Schlaepfer, Daniel R.; Lauenroth, William K.; Bradford, John B.	Modeling regeneration responses of big sagebrush (Artemisia tridentata) to abiotic conditions	ECOLOGICAL MODELLING	0304-3800	2014-08-24	2014	286			66	77		10.1016/j.ecolmodel.2014.04.021	WOS:000338599700008	Western United States	North America	plants	terrestrial	1	0	0	0	NA	NA	NA	0	NA	regional	2900000	1
172	2008	Schweiger, Oliver; Settele, Josef; Kudrna, Otakar; Klotz, Stefan; Kuehn, Ingolf	CLIMATE CHANGE CAN CAUSE SPATIAL MISMATCH OF TROPHICALLY INTERACTING SPECIES	ECOLOGY	0012-9658		2008	89	12		3472	3479		10.1890/07-1748.1	WOS:000261524000021	western Europe	Europe	plants, invertebrates	terrestrial	2	1	1	0	NA	NA	NA	0	NA	continental	NA	262.397
174	2013	Serra-Diaz, Josep M.; Keenan, Trevor F.; Ninyerola, Miquel; Sabate, Santiago; Gracia, Carlos; Lloret, Francisco	Geographical patterns of congruence and incongruence between correlative species distribution models and a process-based ecophysiological growth model	JOURNAL OF BIOGEOGRAPHY	0305-0270	2015-10-13	2013	40	10		1928	1938		10.1111/jbi.12142	WOS:000325030900010	Spain	Europe	plants	terrestrial	3	0	0	0	NA	NA	NA	0	NA	regional	NA	1
173	2012	Serra-Diaz, Josep M.; Ninyerola, Miquel; Lloret, Francisco	Coexistence of Abies alba (Mill.) - Fagus sylvatica (L.) and climate change impact in the Iberian Peninsula: A climatic-niche perspective approach	FLORA	0367-2530		2012	207	1		10	18		10.1016/j.flora.2011.10.002	WOS:000299451200003	Iberian peninsula	Europe	plants	terrestrial	2	0	1	0	NA	NA	NA	1	1	regional	NA	1
175	2013	Shabani, Farzin; Kumar, Lalit	Risk Levels of Invasive Fusarium oxysporum f. sp in Areas Suitable for Date Palm (Phoenix dactylifera) Cultivation under Various Climate Change Projections	PLOS ONE	1932-6203	2013-12-10	2013	8	12				e83404	10.1371/journal.pone.0083404	WOS:000328707400133	Global	global	plants, fungi	terrestrial	2	1	2	0	NA	NA	NA	1	0	global	NA	262.397
301	2014	Signorini, Manuela; Cassini, Rudi; Drigo, Michele; di Regalbono, Antonio Frangipane; Pietrobelli, Mario; Montarsi, Fabrizio; Stensgaard, Anna-Sofie	Ecological niche model of Phlebotomus perniciosus, the main vector of canine leishmaniasis in north-eastern Italy	GEOSPATIAL HEALTH	1827-1987	2015-11-14	2014	9	1		193	201			WOS:000346512600016	northeastern Italy	Europe	invertebrates	terrestrial	1	0	0	0	NA	NA	NA	0	NA	regional	NA	1
176	2013	Silva, Daniel P.; Gonzalez, Victor H.; Melo, Gabriel A. R.; Lucia, Mariano; Alvarez, Leopoldo J.; De Marco, Paulo, Jr.	Seeking the flowers for the bees: Integrating biotic interactions into niche models to assess the distribution of the exotic bee species Lithurgus huberi in South America	ECOLOGICAL MODELLING	0304-3800	2014-02-10	2014	273			200	209		10.1016/j.ecolmodel.2013.11.016	WOS:000331673800019	South America	South America	invertebrates, plants	terrestrial	8	0	0	0	NA	NA	NA	1	0	regional	NA	16.3998
302	2012	Smith, C; van Klinken, RD; Seabrook, L; McAlpine, C	Estimating the influence of land management change on weed invasion potential using expert knowledge	DIVERSITY AND DISTRIBUTIONS	1366-9516		2012	18	8		818	831		10.1111/j.1472-4642.2011.00871.x	WOS:000306127800007	western Queensland Australia	Australia	plants	terrestrial	1	0	0	0	NA	NA	NA	1	1	regional	476000	17
177	2013	Smith, Steven E.; Mendoza, Ma G.; Zuniga, Gerardo; Halbrook, Kandres; Hayes, J. L.; Byrne, D. N.	Predicting the distribution of a novel bark beetle and its pine hosts under future climate conditions	AGRICULTURAL AND FOREST ENTOMOLOGY	1461-9555		2013	15	2		212	226		10.1111/afe.12007	WOS:000317688200013	W N America	North America	plants, invertebrates	terrestrial	2	1	2	0	NA	NA	NA	1	0	regional	1097337	0.562606
304	2015	Stiels, Darius; Gaisser, Bianca; Schidelko, Kathrin; Engler, Jan O.; Roedder, Dennis	Niche shift in four non-native estrildid finches and implications for species distribution models	IBIS	0019-1019	2015-01-15	2015	157	1		75	90		10.1111/ibi.12194	WOS:000346347700007	global	global	birds	terrestrial	4	0	0	0	NA	NA	NA	0	NA	global	NA	5
305	2008	Suarez-Seoane, S; de la Morena, ELG; Prieto, MBM; Osborne, PE; de Juana, E	Maximum entropy niche-based modelling of seasonal changes in little bustard (Tetrax tetrax) distribution	ECOLOGICAL MODELLING	0304-3800	2013-11-24	2008	219	41276		17	29		10.1016/j.ecolmodel.2008.07.035	WOS:000261291900002	Central Spain	Europe	birds	terrestrial	1	0	0	0	NA	NA	NA	0	NA	regional	8000	1
178	2006	Svenning, Jens-Christian; Skov, Flemming	Potential impact of climate change on the northern nemoral forest herb flora of Europe	BIODIVERSITY AND CONSERVATION	0960-3115		2006	15	10		3341	3356		10.1007/s10531-005-1345-8	WOS:000241791200014	Europe 34-72N and 11-32E	Europe	plants	terrestrial	36	0	1	0	NA	NA	NA	0	NA	continental	35000000	262.397
180	2014	Trainor, Anne M.; Schmitz, Oswald J.	Infusing considerations of trophic dependencies into species distribution modelling	ECOLOGY LETTERS	1461-023X	2015-12-14	2014	17	12		1507	1517		10.1111/ele.12372	WOS:000345216200003	CO, USA	North America	mammals	terrestrial	2	0	0	0	NA	NA	NA	1	1	regional	NA	2.25
308	2012	Vaclavik, T; Meentemeyer, RK	Equilibrium or not? Modelling potential distribution of invasive species in different stages of invasion	DIVERSITY AND DISTRIBUTIONS	1366-9516		2012	18	1		73	83		10.1111/j.1472-4642.2011.00854.x	WOS:000297693300007	western Oregon	North America	oomycete	terrestrial	1	0	0	0	NA	NA	NA	0	NA	regional	99776	9e-05
182	2013	Vedel-Sorensen, Mia; Tovaranonte, Jantrararuk; Bocher, Peder Klit; Balslev, Henrik; Barfod, Anders S.	Spatial distribution and environmental preferences of 10 economically important forest palms in western South America	FOREST ECOLOGY AND MANAGEMENT	0378-1127	2013-11-01	2013	307			284	292		10.1016/j.foreco.2013.07.005	WOS:000326770200028	western South America (Colombia, Ecuador, Peru, Bolivia)	South America	plants	terrestrial	10	0	0	0	NA	NA	NA	0	NA	regional	NA	1
183	2009	Waltari, Eric; Guralnick, Robert P.	Ecological niche modelling of montane mammals in the Great Basin, North America: examining past and present connectivity of species across basins and ranges	JOURNAL OF BIOGEOGRAPHY	0305-0270		2009	36	1		148	161		10.1111/j.1365-2699.2008.01959.x	WOS:000261620400014	Great Basin, USA	North America	mammal	terrestrial	13	1	0	0	NA	NA	NA	0	NA	regional	NA	16
184	2011	Wang, Lifei; Jackson, Donald A.	Modeling the establishment of invasive species: habitat and biotic interactions influencing the establishment of Bythotrephes longimanus	BIOLOGICAL INVASIONS	1387-3547		2011	13	11	SI	2499	2512		10.1007/s10530-011-0071-2	WOS:000296352600006	south-central Ontario, Canada	North America	fish, invertebrate	freshwater	10	0	0	0	NA	NA	NA	1	1	regional	NA	NA
185	2014	Wang, Lifei; Jackson, Donald A.	Shaping up model transferability and generality of species distribution modeling for predicting invasions: implications from a study on Bythotrephes longimanus	BIOLOGICAL INVASIONS	1387-3547	2015-10-14	2014	16	10		2079	2103		10.1007/s10530-014-0649-6	WOS:000341782600006	Ontario; WAtershed 2EB's 311 lakes	North America	invertebrate	freshwater	10	0	0	0	NA	NA	NA	1	1	regional	NA	NA
186	2011	Warren, R. J., II; McAfee, P.; Bahn, V.	Ecological differentiation among key plant mutualists from a cryptic ant guild	INSECTES SOCIAUX	0020-1812		2011	58	4		505	512		10.1007/s00040-011-0174-x	WOS:000294821000010	eastern N America (target area from Florida to Nova Scotia, North Carolina to Arizona)	North America	plants	terrestrial	6	0	0	0	NA	NA	NA	0	NA	regional	NA	16.3998
313	2013	Weinmann, Anna E.; Roedder, Dennis; Loetters, Stefan; Langer, Martin R.	Traveling through time: The past, present and future biogeographic range of the invasive foraminifera Amphistegina spp. in the Mediterranean Sea	MARINE MICROPALEONTOLOGY	0377-8398	2015-12-13	2013	105			30	39		10.1016/j.marmicro.2013.10.002	WOS:000329001200003	Mediterranean	Europe	protozoa	marine	2	0	1	0	NA	NA	NA	0	NA	regional	6080000	81
188	2009	Wiens, John A.; Stralberg, Diana; Jongsomjit, Dennis; Howell, Christine A.; Snyder, Mark A.	Niches, models, and climate change: Assessing the assumptions and uncertainties	PROCEEDINGS OF THE NATIONAL ACADEMY OF SCIENCES OF THE UNITED STATES OF AMERICA	0027-8424	2013-11-17	2009	106			19729	19736		10.1073/pnas.0901639106	WOS:000271907100015	California	North America	birds	terrestrial	60	1	2	0	NA	NA	NA	0	NA	regional	NA	0.64
189	2013	Williams, John W.; Kharouba, Heather M.; Veloz, Sam; Vellend, Mark; McLachlan, Jason; Liu, Zhengyu; Otto-Bliesner, Bette; He, Feng	The ice age ecologist: testing methods for reserve prioritization during the last global warming	GLOBAL ECOLOGY AND BIOGEOGRAPHY	1466-822X		2013	22	3		289	301		10.1111/j.1466-8238.2012.00760.x	WOS:000315090000004	N and E N America	North America	plants	terrestrial	23 pollen types	0	1	0	NA	NA	NA	0	NA	continental	NA	2361.58
316	2006	Wright, JW; Davies, KF; Lau, JA; McCall, AC; Mckay, JK	Experimental verification of ecological niche modeling in a heterogeneous environment	ECOLOGY	0012-9658		2006	87	10		2433	2439		10.1890/0012-9658(2006)87[2433:EVOENM]2.0.CO;2	WOS:000241557900004	California	North America	plants	terrestrial	1	0	0	0	NA	NA	NA	0	NA	regional	0.33	0.0001
317	2010	Xavier, R; Lima, FP; Santos, AM	Forecasting the poleward range expansion of an intertidal species driven by climate alterations	SCIENTIA MARINA	0214-8358		2010	74	4		669	676		10.3989/scimar.2010.74n4669	WOS:000285672000005	northeast Atlantic Ocean	Europe	invertebrates	marine	1	0	1	0	NA	NA	NA	0	NA	regional	2081776	262.397
192	2015	Yuan, Hai-Sheng; Wei, Yu-Lian; Wang, Xu-Gao	Maxent modeling for predicting the potential distribution of Sanghuang, an important group of medicinal fungi in China	FUNGAL ECOLOGY	1754-5048	2015-10-15	2015	17			140	145		10.1016/j.funeco.2015.06.001	WOS:000362060600014	China	Asia	fungi	terrestrial	3	0	0	0	NA	NA	NA	0	NA	regional	NA	16.3998
1	2012	Acevedo, Pelayo; Jimenez-Valverde, Alberto; Melo-Ferreira, Jose; Real, Raimundo; Alves, Paulo Celio	Parapatric species and the implications for climate change studies: a case study on hares in Europe	GLOBAL CHANGE BIOLOGY	1354-1013		2012	18	5		1509	1519		10.1111/j.1365-2486.2012.02655.x	WOS:000302543500004	Europe	Europe	mammals	terrestrial	3	0	0	1	0		0	1	1	continental	NA	2500
195	2015	Alarcon, Diego; Cavieres, Lohengrin A.	In the Right Place at the Right Time: Habitat Representation in Protected Areas of South American Nothofagus-Dominated Plants after a Dispersal Constrained Climate Change Scenario	PLOS ONE	1932-6203	2015-03-18	2015	10	3				UNSP e0119952	10.1371/journal.pone.0119952	WOS:000352138500144	Chile	South America	plants	terrestrial	118	1	6	1	1	1	1	0	NA	regional	772701	0.562606
198	2008	Albert, CH; Thuiller, W; Lavorel, S; Davies, ID; Garbolino, E	Land-use change and subalpine tree dynamics: colonization of Larix decidua in French subalpine grasslands	JOURNAL OF APPLIED ECOLOGY	0021-8901		2008	45	2		659	669		10.1111/j.1365-2664.2007.01416.x	WOS:000254192500028	Villar d’Arêne (France), and French Alps	Europe	plants	terrestrial	1	0	0	1	0	0	0	0	NA	regional	12.92	0.2
5	2012	Alsos, Inger Greve; Ehrich, Dorothee; Thuiller, Wilfried; Eidesen, Pernille Bronken; Tribsch, Andreas; Schonswetter, Peter; Lagaye, Claire; Taberlet, Pierre; Brochmann, Christian	Genetic consequences of climate change for northern plants	PROCEEDINGS OF THE ROYAL SOCIETY B-BIOLOGICAL SCIENCES	0962-8452	2013-05-22	2012	279	1735		2042	2051		10.1098/rspb.2011.2363	WOS:000302779600022	Northern hemisphere	Europe, North America, Asia	plants	terrestrial	27	1	3	1	1		0	0	NA	regional	NA	262.397
9	2010	Aragon, P.; Rodriguez, M. A.; Olalla-Tarraga, M. A.; Lobo, J. M.	Predicted impact of climate change on threatened terrestrial vertebrates in central Spain highlights differences between endotherms and ectotherms	ANIMAL CONSERVATION	1367-9430		2010	13	4		363	373		10.1111/j.1469-1795.2009.00343.x	WOS:000280365900007	Guadarrama Natural Reserve and Natura 2000 sites (Spain)	Europe	mammals, birds, herps	terrestrial	94	1	2	1	0	1	1	0	NA	regional	NA	100
10	2007	Araujo, Miguel B.; Luoto, Miska	The importance of biotic interactions for modelling species distributions under climate change	GLOBAL ECOLOGY AND BIOGEOGRAPHY	1466-822X		2007	16	6		743	753		10.1111/j.1466-8238.2007.00359.x	WOS:000250262900007	Europe	Europe	plants, invertebrates	terrestrial	5	1	1	1	0	1	1	1	1	continental	NA	26239.7
11	2012	Arribas, Paula; Abellan, Pedro; Velasco, Josefa; Bilton, David T.; Millan, Andres; Sanchez-Fernandez, David	Evaluating drivers of vulnerability to climate change: a guide for insect conservation strategies	GLOBAL CHANGE BIOLOGY	1354-1013		2012	18	7		2135	2146		10.1111/j.1365-2486.2012.02691.x	WOS:000304820300005	Iberian peninsula	Europe	invertebrates	freshwater	3	1	1	1	1		0	0	NA	regional	NA	100
15	2011	Barbet-Massin, Morgane; Jiguet, Frederic	Back from a Predicted Climatic Extinction of an Island Endemic: A Future for the Corsican Nuthatch	PLOS ONE	1932-6203	2013-03-25	2011	6	3				e18228	10.1371/journal.pone.0018228	WOS:000288813900054	Corsica	Europe	birds, plants	terrestrial	3	1	1	1	0		0	1	0	regional	8600	0.562606
14	2012	Barbet-Massin, Morgane; Thuiller, Wilfried; Jiguet, Frederic	The fate of European breeding birds under climate, land-use and dispersal scenarios	GLOBAL CHANGE BIOLOGY	1354-1013		2012	18	3		881	890		10.1111/j.1365-2486.2011.02552.x	WOS:000300671600007	Europe	Europe	birds	terrestrial	409	1	5	1	1		1	0	NA	continental	NA	2361.58
16	2009	Barbet-Massin, Morgane; Walther, Bruno A.; Thuiller, Wilfried; Rahbek, Carsten; Jiguet, Frederic	Potential impacts of climate change on the winter distribution of Afro-Palaearctic migrant passerines	BIOLOGY LETTERS	1744-9561	2013-04-23	2009	5	2		248	251		10.1098/rsbl.2008.0715	WOS:000264371900031	Africa	Africa	birds	terrestrial	54	1	5	1	0	1	1	0	NA	continental	NA	2361.58
21	2012	Bateman, Brooke L.; VanDerWal, Jeremy; Williams, Stephen E.; Johnson, Christopher N.	Biotic interactions influence the projected distribution of a specialist mammal under climate change	DIVERSITY AND DISTRIBUTIONS	1366-9516		2012	18	9		861	872		10.1111/j.1472-4642.2012.00922.x	WOS:000307389600002	northeastern Queensland, Australia	Australia	plants, mammals	terrestrial	3	1	0	1	0		0	1	1	regional	NA	0.0064
27	2013	Bertelsmeier, Cleo; Luque, Gloria M.; Courchamp, Franck	Increase in Quantity and Quality of Suitable Areas for Invasive Species as Climate Changes	CONSERVATION BIOLOGY	0888-8892	2015-12-13	2013	27	6		1458	1467		10.1111/cobi.12093	WOS:000327564300034	global	global	invertebrates	terrestrial	2	1	3	1	0		0	0	NA	global	NA	262.397
204	2012	Bertrand, R; Perez, V; Gegout, JC	Disregarding the edaphic dimension in species distribution models leads to the omission of crucial spatial information under climate change: the case of Quercus pubescens in France	GLOBAL CHANGE BIOLOGY	1354-1013		2012	18	8		2648	2660		10.1111/j.1365-2486.2012.02679.x	WOS:000306228300025	France	Europe	plants	terrestrial	1	1	2	1	1	0	0	0	NA	regional	546000	1
206	2013	Bled, Florent; Nichols, James D.; Altwegg, Res	Dynamic occupancy models for analyzing species' range dynamics across large geographic scales	ECOLOGY AND EVOLUTION	2045-7758	2015-12-13	2013	3	15		4896	4909		10.1002/ece3.858	WOS:000327961500005		Africa	birds	terrestrial	1	0	0	1	1	0	0	0	NA	continental	NA	NA
207	2014	Bocedi, Greta; Palmer, Stephen C. F.; Pe'er, Guy; Heikkinen, Risto K.; Matsinos, Yiannis G.; Watts, Kevin; Travis, Justin M. J.	RangeShifter: a platform for modelling spatial eco-evolutionary dynamics and species' responses to environmental changes	METHODS IN ECOLOGY AND EVOLUTION	2041-210X	2015-04-14	2014	5	4		388	396		10.1111/2041-210X.12162	WOS:000334037100011	pseudospecies study		NA	terrestrial	1	0	0	1	1	0	0	1	1	regional	NA	NA
34	2012	Brooks, Christopher P.; Ervin, Gary N.; Varone, Laura; Logarzo, Guillermo A.	Native ecotypic variation and the role of host identity in the spread of an invasive herbivore, Cactoblastis cactorum	ECOLOGY	0012-9658		2012	93	2		402	410			WOS:000302794100020	South America; Florida, USA; eastern Australia; South Africa	South America, North America, Africa, Australia	plants, invertebrates	terrestrial	2	0	0	1	0		0	0	NA	regional	NA	9
209	2012	Brotons, L; De Caceres, M; Fall, A; Fortin, MJ	Modeling bird species distribution change in fire prone Mediterranean landscapes: incorporating species dispersal and landscape dynamics	ECOGRAPHY	0906-7590		2012	35	5		458	467		10.1111/j.1600-0587.2011.06878.x	WOS:000303594500008	Northeastern Spain	Europe	birds	terrestrial	1	0	0	1	1	0	1	0	NA	regional	NA	1
35	2015	Brown, Jason L.; Yoder, Anne D.	Shifting ranges and conservation challenges for lemurs in the face of climate change	ECOLOGY AND EVOLUTION	2045-7758	2015-03-15	2015	5	6		1131	1142		10.1002/ece3.1418	WOS:000351458500001	Madagascar	Africa	mammals	terrestrial	57	1	2	1	0		0	0	NA	regional	NA	0.9109
210	2012	Brown, JL; Knowles, LL	Spatially explicit models of dynamic histories: examination of the genetic consequences of Pleistocene glaciation and recent climate change on the American Pika	MOLECULAR ECOLOGY	0962-1083		2012	21	15		3757	3775		10.1111/j.1365-294X.2012.05640.x	WOS:000306478800012	Rocky Mountains	North America	mammals	terrestrial	1	1	3	1	1	0	0	0	NA	regional	NA	2.89
37	2008	Buisson, Laetitia; Thuiller, Wilfried; Lek, Sovan; Lim, Puy; Grenouillet, Gael	Climate change hastens the turnover of stream fish assemblages	GLOBAL CHANGE BIOLOGY	1354-1013		2008	14	10		2232	2248		10.1111/j.1365-2486.2008.01657.x	WOS:000259360500002	France	Europe	fish	marine	30	1	1	1	0	1	0	0	NA	regional	NA	262.397
39	2015	Buschke, Falko T.; Brendonck, Luc; Vanschoenwinkel, Bram	Simple mechanistic models can partially explain local but not range-wide co-occurrence of African mammals	GLOBAL ECOLOGY AND BIOGEOGRAPHY	1466-822X	2015-07-15	2015	24	7		762	773		10.1111/geb.12316	WOS:000355834900003	sub-saharan Africa	Africa	mammals	terrestrial	1014	0	0	1	1	0	0	0	NA	continental	23350000	10000
40	2011	Buse, Joern; Griebeler, Eva Maria	Incorporating classified dispersal assumptions in predictive distribution models - A case study with grasshoppers and bush-crickets	ECOLOGICAL MODELLING	0304-3800	2013-07-10	2011	222	13		2130	2141		10.1016/j.ecolmodel.2011.04.010	WOS:000292581400010	Southern Germany	Europe	invertebrates	terrestrial	13	0	1	1	1	0	1	0	NA	regional	183925	100
41	2014	Bush, Alex A.; Nipperess, David A.; Duursma, Daisy E.; Theischinger, Gunther; Turak, Eren; Hughes, Lesley	Continental-Scale Assessment of Risk to the Australian Odonata from Climate Change	PLOS ONE	1932-6203	2014-02-13	2014	9	2				e88958	10.1371/journal.pone.0088958	WOS:000331266000086	Australia	Australia	invertebrates	freshwater	270	1	7	1	0		0	0	NA	regional	NA	1
42	2014	Bush, Alex; Hermoso, Virgilio; Linke, Simon; Nipperess, David; Turak, Eren; Hughes, Lesley	Freshwater conservation planning under climate change: demonstrating proactive approaches for Australian Odonata	JOURNAL OF APPLIED ECOLOGY	0021-8901	2015-10-14	2014	51	5		1273	1281		10.1111/1365-2664.12295	WOS:000342851300017	east Australia	Australia	invertebrates	freshwater	126	1	7	1	0	0	0	0	NA	regional	NA	0.0625
43	2013	Cabral, Juliano Sarmento; Jeltsch, Florian; Thuiller, Wilfried; Higgins, Steven; Midgley, Guy F.; Rebelo, Anthony G.; Rouget, Mathieu; Schurr, Frank M.	Impacts of past habitat loss and future climate change on the range dynamics of South African Proteaceae	DIVERSITY AND DISTRIBUTIONS	1366-9516		2013	19	4		363	376		10.1111/ddi.12011	WOS:000316324800001	South Africa	Africa	plants	terrestrial	8	0	1	1	1		0	0	NA	regional	NA	9446.3
44	2013	Capinha, Cesar; Larson, Eric R.; Tricarico, Elena; Olden, Julian D.; Gherardi, Francesca	Effects of climate change, invasive species, and disease on the distribution of native European crayfishes	Conservation Biology	0888-8892	2015-08-13	2013	27	4		731	740		10.1111/cobi.12043	WOS:000321980800011	Europe	Europe	invertebrates	freshwater	8	1	16	1	0	0	0	0	NA	continental	NA	2500
216	2012	Catterall, S; Cook, AR; Marion, G; Butler, A; Hulme, PE	Accounting for uncertainty in colonisation times: a novel approach to modelling the spatio-temporal dynamics of alien invasions using distribution data	ECOGRAPHY	0906-7590		2012	35	10		901	911		10.1111/j.1600-0587.2011.07190.x	WOS:000309062600005	England	Europe	plants	terrestrial	1	0	0	1	1	1	0	0	NA	regional	NA	10
217	2015	Cavallo, Catherine; Dempster, Tim; Kearney, Michael R.; Kelly, Ella; Booth, David; Hadden, Kate M.; Jessop, Tim S.	Predicting climate warming effects on green turtle hatchling viability and dispersal performance	FUNCTIONAL ECOLOGY	0269-8463	2015-06-15	2015	29	6		768	778		10.1111/1365-2435.12389	WOS:000357737500005	Cape Van Diemen	Australia	herpetofauna	terrestrial, marine	1	1	2	1	1	0	0	0	NA	regional	NA	NA
218	2015	Cetina-Heredia, Paulina; Roughan, Moninya; van Sebille, Erik; Feng, Ming; Coleman, Melinda A.	Strengthened currents override the effect of warming on lobster larval dispersal and survival	GLOBAL CHANGE BIOLOGY	1354-1013	2015-12-15	2015	21	12		4377	4386		10.1111/gcb.13063	WOS:000364777400009	eastern coast	Australia	invertebrates	marine	1	0	1	1	1	0	0	0	NA	regional	NA	94.4631
47	2011	Chapman, Daniel S.; Purse, Bethan V.	Community versus single-species distribution models for British plants	JOURNAL OF BIOGEOGRAPHY	0305-0270		2011	38	8		1524	1535		10.1111/j.1365-2699.2011.02517.x	WOS:000292696500008	Great Britain	Europe	plants	terrestrial	701	0	0	1	0		0	1	1	regional	NA	100
48	2009	Coetzee, Bernard W. T.; Robertson, Mark P.; Erasmus, Barend F. N.; van Rensburg, Berndt J.; Thuiller, Wilfried	Ensemble models predict Important Bird Areas in southern Africa will become less effective for conserving endemic birds under climate change	GLOBAL ECOLOGY AND BIOGEOGRAPHY	1466-822X		2009	18	6		701	710		10.1111/j.1466-8238.2009.00485.x	WOS:000270652100006	Africa	Africa	birds	terrestrial	50	1	4	1	0	1	1	0	NA	regional	NA	590.394
225	2012	Conlisk, E; Lawson, D; Syphard, AD; Franklin, J; Flint, L; Flint, A; Regan, HM	The Roles of Dispersal, Fecundity, and Predation in the Population Persistence of an Oak (Quercus engelmannii) under Global Change	PLOS ONE	1932-6203	2013-05-18	2012	7	5				e36391	10.1371/journal.pone.0036391	WOS:000305343500015	California	North America	plants	terrestrial	1	1	2	1	1	0	1	1	1 (abundance)	regional	NA	0.1
49	2012	Cordellier, M.; Pfenninger, A.; Streit, B.; Pfenninger, M.	Assessing the effects of climate change on the distribution of pulmonate freshwater snail biodiversity	MARINE BIOLOGY	0025-3162		2012	159	11	SI	2519	2531		10.1007/s00227-012-1894-9	WOS:000310586900013	NW Europe	Europe	invertebrates	marine	19	0	1	1	0	1	1	0	NA	continental	NA	262.397
51	2013	Cormont, Anouk; Wamelink, G. W. Wieger; Jochem, Rene; WallisDeVries, Michiel F.; Wegman, Ruut M. A.	Host plant-mediated effects of climate change on the occurrence of the Alcon blue butterfly (Phengaris alcon)	ECOLOGICAL MODELLING	0304-3800	2013-02-10	2013	250			329	337		10.1016/j.ecolmodel.2012.11.022	WOS:000315246100031	Northern Netherlands	Europe	plants, invertebrates	terrestrial	2	1	1	1	1		0	1	1	regional	2500	0.0625
53	2015	Crafton, R. Eliot	Modeling invasion risk for coastal marine species utilizing environmental and transport vector data	HYDROBIOLOGIA	0018-8158	2015-03-15	2015	746	1		349	362		10.1007/s10750-014-2027-x	WOS:000348186600027	Global	global	invertebrates	marine	5	0	0	1	0	0	1	0	NA	global	NA	65.5993
55	2013	Cunze, Sarah; Heydel, Felix; Tackenberg, Oliver	Are Plant Species Able to Keep Pace with the Rapidly Changing Climate?	PLOS ONE	1932-6203	2013-07-24	2013	8	7				e67909	10.1371/journal.pone.0067909	WOS:000322167900006	Europe	Europe	plants	terrestrial	140	1	3	1	1		0	0	NA	continental	NA	2500
196	2011	D'Amen, Manuela; Bombi, Pierluigi; Pearman, Peter B.; Schmatz, Dirk R.; Zimmermann, Niklaus E.; Bologna, Marco A.	Will climate change reduce the efficacy of protected areas for amphibian conservation in Italy?	BIOLOGICAL CONSERVATION	0006-3207		2011	144	3		989	997		10.1016/j.biocon.2010.11.004	WOS:000288629400007	Italy	Europe	herpetofauna	terrestrial	22	0	1	1	1	1	1	0	NA	regional	301338	100
56	2012	Damschen, EI; Harrison, S; Ackerly, DD; Fernandez-Going, BM; Anacker, BL	Endemic plant communities on special soils: early victims or hardy survivors of climate change?	JOURNAL OF ECOLOGY		2012-05-29	2012	100	5		1122	1130		10.1111/j.1365-2745.2012.01986.x		California	North America	plants	terrestrial	12	1	2	1	0	1	1	0	NA	regional	NA	NA
57	2012	De Caceres, Miquel; Brotons, Lluis	Calibration of hybrid species distribution models: the value of general-purpose vs. targeted monitoring data	DIVERSITY AND DISTRIBUTIONS	1366-9516		2012	18	10		977	989		10.1111/j.1472-4642.2012.00899.x	WOS:000308466900003	Catalonia (NE of Spain)	Europe	birds	terrestrial	12	0	0	1	0	1	0	0	NA	regional	32114	1
58	2013	De Caceres, Miquel; Brotons, Lluis; Aquilue, Nuria; Fortin, Marie-Josee	The combined effects of land-use legacies and novel fire regimes on bird distributions in the Mediterranean	JOURNAL OF BIOGEOGRAPHY	0305-0270	2015-08-13	2013	40	8		1535	1547		10.1111/jbi.12111	WOS:000321821500012	Catalonia, Spain	Europe	birds	terrestrial	64	0	0	1	0	1	1	0	NA	regional	32000	1
59	2006	del Barrio, G; Harrison, PA; Berry, PM; Butt, N; Sanjuan, ME; Pearson, RG; Dawson, T	Integrating multiple modelling approaches to predict the potential impacts of climate change on species' distributions in contrasting regions: comparison and implications for policy	ENVIRONMENTAL SCIENCE & POLICY	1462-9011		2006	9	2		129	147		10.1016/j.envsci.2005.11.005	WOS:000236511100004	East Anglia in the UK encompasses Norfolk, Suffolk and Cambridgeshire; and Almeria in Spain covers the SE corner of the Iberian Peninsula	Europe	plants	terrestrial	14	1	2	1	1		0	0	NA	regional	19679	1	100	2361.58
235	2013	Duckett, Paul E.; Wilson, Peter D.; Stow, Adam J.	Keeping up with the neighbours: using a genetic measurement of dispersal and species distribution modelling to assess the impact of climate change on an Australian arid zone gecko (Gehyra variegata)	DIVERSITY AND DISTRIBUTIONS	1366-9516	2015-08-13	2013	19	8		964	976		10.1111/ddi.12071	WOS:000321444900009		Australia	herpetofauna	terrestrial	1	1	4	1	1	0	1	0	NA	continental	NA	4.5
62	2012	Dullinger, S.; Willner, W.; Plutzar, C.; Englisch, T.; Schratt-Ehrendorfer, L.; Moser, D.; Ertl, S.; Essl, F.; Niklfeld, H.	Post-glacial migration lag restricts range filling of plants in the European Alps	GLOBAL ECOLOGY AND BIOGEOGRAPHY	1466-822X		2012	21	8		829	840		10.1111/j.1466-8238.2011.00732.x	WOS:000306274400006	European Alps	Europe	plants	terrestrial	150	0	1	1	1		0	0	NA	regional	NA	NA
236	2004	Dullinger, S; Dirnbock, T; Grabherr, G	Modelling climate change-driven treeline shifts: relative effects of temperature increase, dispersal and invasibility	JOURNAL OF ECOLOGY	0022-0477		2004	92	2		241	252		10.1111/j.0022-0477.2004.00872.x	WOS:000220382500005	European Alps	Europe	plants	terrestrial	1	0	1	1	1		0	0	NA	regional	53	0.02
63	2012	Dullinger, Stefan; Gattringer, Andreas; Thuiller, Wilfried; Moser, Dietmar; Zimmermann, Niklaus E.; Guisan, Antoine; Willner, Wolfgang; Plutzar, Christoph; Leitner, Michael; Mang, Thomas; Caccianiga, Marco; Dirnboeck, Thomas; Ertl, Siegrun; Fischer, Anton; Lenoir, Jonathan; Svenning, Jens-Christian; Psomas, Achilleas; Schmatz, Dirk R.; Silc, Urban; Vittoz, Pascal; Huelber, Karl	Extinction debt of high-mountain plants under twenty-first-century climate change	NATURE CLIMATE CHANGE	1758-678X		2012	2	8		619	622		10.1038/NCLIMATE1514	WOS:000307369300020	Austrian Alps	Europe	plants	terrestrial	183	0	0	1	1		1	0	NA	regional	54000	0.01
67	2009	Engler, Robin; Guisan, Antoine	MIGCLIM: Predicting plant distribution and dispersal in a changing climate	DIVERSITY AND DISTRIBUTIONS	1366-9516		2009	15	4		590	601		10.1111/j.1472-4642.2009.00566.x	WOS:000266874700005	Switzerland	Europe	plants	terrestrial	2	0	1	1	0		1	0	NA	regional	700	2.5e-05	0.00015625	0.000625
68	2009	Engler, Robin; Randin, Christophe F.; Vittoz, Pascal; Czaka, Thomas; Beniston, Martin; Zimmermann, Niklaus E.; Guisan, Antoine	Predicting future distributions of mountain plants under climate change: does dispersal capacity matter?	ECOGRAPHY	0906-7590		2009	32	1		34	45		10.1111/j.1600-0587.2009.05789.x	WOS:000264880300005	Switzerland	Europe	plants	terrestrial	287	1	1	1	0	1	1	0	NA	regional	700	0.000625
69	2014	Ferrarini, Alessandro; Rossi, Graziano; Mondoni, Andrea; Orsenigo, Simone	Prediction of climate warming impacts on plant species could be more complex than expected. Evidence from a case study in the Himalaya	ECOLOGICAL COMPLEXITY	1476-945X	2015-12-14	2014	20		SI	307	314		10.1016/j.ecocom.2014.02.003	WOS:000348010800033	Nepal	Asia	plants	terrestrial	2	0	0	1	0		1	0	NA	regional	30.55	NA
71	2008	Fitzpatrick, Matthew C.; Gove, Aaron D.; Sanders, Nathan J.; Dunn, Robert R.	Climate change, plant migration, and range collapse in a global biodiversity hotspot: the Banksia (Proteaceae) of Western Australia	GLOBAL CHANGE BIOLOGY	1354-1013		2008	14	6		1337	1352		10.1111/j.1365-2486.2008.01559.x	WOS:000255707200011	SWW Australia	Australia	plants	terrestrial	100	1	4	1	0	1	1	0	NA	regional	NA	5.90394
70	2011	Fitzpatrick, Matthew C.; Sanders, Nathan J.; Ferrier, Simon; Longino, John T.; Weiser, Michael D.; Dunn, Rob	Forecasting the future of biodiversity: a test of single- and multi-species models for ants in North America	ECOGRAPHY	0906-7590		2011	34	5		836	847		10.1111/j.1600-0587.2011.06653.x	WOS:000296972200014	North America	North America	invertebrates	terrestrial	1696	0	1	1	0		1	1	1	continental	NA	262.397
244	2012	Fitzpatrick, MC; Preisser, EL; Porter, A; Elkinton, J; Ellison, AM	Modeling range dynamics in heterogeneous landscapes: invasion of the hemlock woolly adelgid in eastern North America	ECOLOGICAL APPLICATIONS	1051-0761		2012	22	2		472	486			WOS:000302516900008		North America	invertebrates	terrestrial	1	0	0	1	1	0	0	0	NA	regional	NA	1
72	2012	Fordham, Damien A.; Akcakaya, H. Resit; Araujo, Miguel B.; Elith, Jane; Keith, David A.; Pearson, Richard; Auld, Tony D.; Mellin, Camille; Morgan, John W.; Regan, Tracey J.; Tozer, Mark; Watts, Michael J.; White, Matthew; Wintle, Brendan A.; Yates, Colin; Brook, Barry W.	Plant extinction risk under climate change: are forecast range shifts alone a good indicator of species vulnerability to global warming?	GLOBAL CHANGE BIOLOGY	1354-1013		2012	18	4		1357	1371		10.1111/j.1365-2486.2011.02614.x	WOS:000301533100013	Australian	Australia	plants	terrestrial	5	1	9	1	1		1	0	NA	NA	NA	0.94463
73	2013	Fordham, Damien A.; Mellin, Camille; Russell, Bayden D.; Akcakaya, Resit H.; Bradshaw, Corey J. A.; Aiello-Lammens, Matthew E.; Caley, Julian M.; Connell, Sean D.; Mayfield, Stephen; Shepherd, Scoresby A.; Brook, Barry W.	Population dynamics can be more important than physiological limits for determining range shifts under climate change	GLOBAL CHANGE BIOLOGY	1354-1013	2015-10-13	2013	19	10		3224	3237		10.1111/gcb.12289	WOS:000323844200027	South Australia	Australia	invertebrates	marine	2	1	4	1	0		0	0	NA	regional	NA	0.94463
75	2013	Garcia-Valdes, Raul; Zavala, Miguel A.; Araujo, Miguel B.; Purves, Drew W.	Chasing a moving target: projecting climate change-induced shifts in non-equilibrial tree species distributions	JOURNAL OF ECOLOGY	0022-0477		2013	101	2		441	453		10.1111/1365-2745.12049	WOS:000317923300018	Iberian peninsula	Europe	plants	terrestrial	10	1	7	1	1	0	0	0	NA	regional	NA	1
248	2010	Gibson, L; McNeill, A; de Tores, P; Wayne, A; Yates, C	Will future climate change threaten a range restricted endemic species, the quokka (Setonix brachyurus), in south west Australia?	BIOLOGICAL CONSERVATION	0006-3207		2010	143	11		2453	2461		10.1016/j.biocon.2010.06.011	WOS:000283412300005		Australia	mammals	terrestrial	1	1	3	1	0	1	1	0	NA	regional	NA	2.5
79	2010	Girardello, Marco; Griggio, Matteo; Whittingham, Mark J.; Rushton, Stephen P.	Models of climate associations and distributions of amphibians in Italy	ECOLOGICAL RESEARCH	0912-3814		2010	25	1		103	111		10.1007/s11284-009-0636-z	WOS:000273745200011	Italy	Europe	herpetofauna	terrestrial	17	0	1	1	0	1	1	0	NA	regional	NA	100
81	2010	Gonzalez, Camila; Wang, Ophelia; Strutz, Stavana E.; Gonzalez-Salazar, Constantino; Sanchez-Cordero, Victor; Sarkar, Sahotra	Climate Change and Risk of Leishmaniasis in North America: Predictions from Ecological Niche Models of Vector and Reservoir Species	PLOS NEGLECTED TROPICAL DISEASES	1935-2727		2010	4	1				e585	10.1371/journal.pntd.0000585	WOS:000274179500013	North America	North America	mammals, invertebrates	terrestrial	6	1	2	1	0	1	1	0	NA	continental	NA	0.562606
84	2013	Haby, Nerissa A.; Prowse, Thomas A. A.; Gregory, Stephen D.; Watts, Michael J.; Delean, Steven; Fordham, Damien A.; Foulkes, Jeff; Brook, Barry W.	Scale dependency of metapopulation models used to predict climate change impacts on small mammals	ECOGRAPHY	0906-7590	2015-07-13	2013	36	7		832	841		10.1111/j.1600-0587.2012.07749.x	WOS:000320468900009	southern Australia	Australia	mammals	terrestrial	4	0	1	1	1		1	0	NA	regional	NA	0.01	1
250	2011	Hagerty, BE; Nussear, KE; Esque, TC; Tracy, CR	Making molehills out of mountains: landscape genetics of the Mojave desert tortoise	LANDSCAPE ECOLOGY	0921-2973		2011	26	2		267	280		10.1007/s10980-010-9550-6	WOS:000286474900009	Mojave desert	North America	herpetofauna	terrestrial	1	0	0	1	1	0	0	0	NA	regional	NA	1
87	2005	He, HS; Hao, ZQ; Mladenoff, DJ; Shao, GF; Hu, YM; Chang, Y	Simulating forest ecosystem response to climate warming incorporating spatial effects in north-eastern China	JOURNAL OF BIOGEOGRAPHY	0305-0270		2005	32	12		2043	2056		10.1111/j.1365-2699.2005.01353.x	WOS:000233408500001	Changbai Natural Reserve, north-eastern China	Asia	plants	terrestrial	6	0	1	1	1		0	1	0	regional	2000	0.01
89	2012	Hein, Catherine L.; Ohlund, Gunnar; Englund, Goran	Future Distribution of Arctic Char Salvelinus alpinus in Sweden under Climate Change: Effects of Temperature, Lake Size and Species Interactions	AMBIO	0044-7447		2012	41			303	312		10.1007/s13280-012-0308-z	WOS:000307285200013	Sweden (lakes)	Europe	fish	freshwater	3	0	0	1	1		0	1	0	regional	449964	2500
91	2012	Hof, Anouschka R.; Jansson, Roland; Nilsson, Christer	Future Climate Change Will Favour Non-Specialist Mammals in the (Sub)Arctics	PLOS ONE	1932-6203	2013-12-20	2012	7	12				e52574	10.1371/journal.pone.0052574	WOS:000312794500202	Fennoscendia, Europe	Europe	mammals	terrestrial	3	0	1	1	0		0	1	1	regional	NA	0.562606
92	2012	Hof, Anouschka R.; Jansson, Roland; Nilsson, Christer	How biotic interactions may alter future predictions of species distributions: future threats to the persistence of the arctic fox in Fennoscandia	DIVERSITY AND DISTRIBUTIONS	1366-9516		2012	18	6		554	562		10.1111/j.1472-4642.2011.00876.x	WOS:000303666000003	sub(arctic) Europe	Europe	mammals	terrestrial	61	0	1	1	0		0	0	NA	regional	NA	0.562606
253	2014	Homburg, Katharina; Brandt, Patric; Drees, Claudia; Assmann, Thorsten	Evolutionarily significant units in a flightless ground beetle show different climate niches and high extinction risk due to climate change	JOURNAL OF INSECT CONSERVATION	1366-638X	2015-10-14	2014	18	5		781	790		10.1007/s10841-014-9685-x	WOS:000343726300003		Europe	invertebrates	terrestrial	1	0	1	1	1	0	1	0	NA	regional	NA	1
254	2015	Horvitz, Nir; Wang, Rui; Zhu, Min; Wan, Fang-Hao; Nathan, Ran	A simple modeling approach to elucidate the main transport processes and predict invasive spread: River-mediated invasion of Ageratina adenophora in China	WATER RESOURCES RESEARCH	0043-1397	2015-12-14	2014	50	12		9738	9747		10.1002/2014WR015537	WOS:000347921100035	China	Asia	plants	freshwater	1	0	0	1	1	0	0	0	NA	regional	NA	1
93	2012	Hsu, Rebecca C. -C.; Tamis, Wil L. M.; Raes, Niels; de Snoo, Geert R.; Wolf, Jan H. D.; Oostermeijer, Gerard; Lin, Shu-Hua	Simulating climate change impacts on forests and associated vascular epiphytes in a subtropical island of East Asia	DIVERSITY AND DISTRIBUTIONS	1366-9516		2012	18	4		334	347		10.1111/j.1472-4642.2011.00819.x	WOS:000301223500003	Taiwan	Asia	plants	terrestrial	237	0	1	1	0		0	0	NA	regional	36000	1
255	2011	Hu, JH; Jiang, ZG	Climate Change Hastens the Conservation Urgency of an Endangered Ungulate	PLOS ONE	1932-6203	2013-08-03	2011	6	8				e22873	10.1371/journal.pone.0022873	WOS:000293558900040	China	Asia	mammals	terrestrial	1	1	3	1	1	1	0	0	NA	regional	NA	4.5
256	2014	Hu, Junhua; Liu, Yang	Unveiling the Conservation Biogeography of a Data-Deficient Endangered Bird Species under Climate Change	PLOS ONE	1932-6203	2014-01-03	2014	9	1				e84529	10.1371/journal.pone.0084529	WOS:000329460800048	China	Asia	birds	terrestrial	1	1	3	1	1	1	1	0	NA	regional	130000	4.5
96	2004	Iverson, LR; Schwartz, MW; Prasad, AM	How fast and far might tree species migrate in the eastern United States due to climate change?	GLOBAL ECOLOGY AND BIOGEOGRAPHY	0960-7447		2004	13	3		209	219		10.1111/j.1466-822X.2004.00093.x	WOS:000221422000003	Eastern United State	North America	trees	terrestrial	5	0	1	1	0		0	0	NA	regional	NA	1
97	2012	Jaeschke, Anja; Bittner, Torsten; Jentsch, Anke; Reineking, Bjoern; Schlumprecht, Helmut; Beierkuhnlein, Carl	Biotic Interactions in the Face of Climate Change: A Comparison of Three Modelling Approaches	PLOS ONE	1932-6203	2013-12-06	2012	7	12				e51472	10.1371/journal.pone.0051472	WOS:000312589700042	Europe	Europe	plants, invertebrates	terrestrial	2	0	1	1	0		0	1	1	continental	NA	262.397
258	2013	Jones, Miranda C.; Dye, Stephen R.; Pinnegar, John K.; Warren, Rachel; Cheung, William W. L.	Applying distribution model projections for an uncertain future: the case of the Pacific oyster in UK waters	AQUATIC CONSERVATION-MARINE AND FRESHWATER ECOSYSTEMS	1052-7613	2015-10-13	2013	23	5		710	722		10.1002/aqc.2364	WOS:000325228300007	UK	Europe	invertebrates	marine	1	1	2	1	1	0	0	0	NA	regional	NA	2361.58
98	2015	Kail, Jochem; Guse, Bjoern; Radinger, Johannes; Schroeder, Maria; Kiesel, Jens; Kleinhans, Maarten; Schuurman, Filip; Fohrer, Nicola; Hering, Daniel; Wolter, Christian	A Modelling Framework to Assess the Effect of Pressures on River Abiotic Habitat Conditions and Biota	PLOS ONE	1932-6203	2015-06-26	2015	10	6				e0130228	10.1371/journal.pone.0130228	WOS:000358147500058	northern Germany	Europe	fish, invertebrate	freshwater	15	0	0	1	1	0	0	0	NA	regional	481	NA
99	2015	Kaloveloni, Aggeliki; Tscheulin, Thomas; Vujic, Ante; Radenkovic, Snezana; Petanidou, Theodora	Winners and losers of climate change for the genus Merodon (Diptera: Syrphidae) across the Balkan Peninsula	ECOLOGICAL MODELLING	0304-3800	2015-10-10	2015	313			201	211		10.1016/j.ecolmodel.2015.06.032	WOS:000361865000017	Balkan Peninsula	Europe	invertebrate	terrestrial	12	1	2	1	0		1	0	NA	regional	NA	16.3998
259	2009	Kearney, M; Porter, WP; Williams, C; Ritchie, S; Hoffmann, AA	Integrating biophysical models and evolutionary theory to predict climatic impacts on species' ranges: the dengue mosquito Aedes aegypti in Australia	FUNCTIONAL ECOLOGY	0269-8463		2009	23	3		528	538		10.1111/j.1365-2435.2008.01538.x	WOS:000266024900009		Australia	invertebrates	terrestrial	1	0	1	1	1	0	0	0	NA	regional	NA	3.77852
261	2013	Kershaw, Francine; Waller, Tomas; Micucci, Patricio; Draque, Juan; Barros, Mariano; Buongermini, Emilio; Pearson, Richard G.; Mendez, Martin	Informing conservation units: barriers to dispersal for the yellow anaconda	DIVERSITY AND DISTRIBUTIONS	1366-9516	2015-09-13	2013	19	9		1164	1174		10.1111/ddi.12101	WOS:000323123300007	Paraguay	South America	herpetofauna	terrestrial	1	0	0	1	1	0	0	0	NA	regional	NA	1
103	2015	Krause, Crystal M.; Cobb, Neil S.; Pennington, Deana D.	Range Shifts under Future Scenarios of Climate Change: Dispersal Ability Matters for Colorado Plateau Endemic Plants	NATURAL AREAS JOURNAL	0885-8608	2015-07-15	2015	35	3		428	438			WOS:000358257300007	SW United States (Colorado Plateau)	North America	plants	terrestrial	239	1	2	1	1	1	1	0	NA	regional	496976	1
108	2013	Laube, Irina; Graham, Catherine H.; Boehning-Gaese, Katrin	Intra-generic species richness and dispersal ability interact to determine geographic ranges of birds	GLOBAL ECOLOGY AND BIOGEOGRAPHY	1466-822X		2013	22	2		223	232		10.1111/j.1466-8238.2012.00796.x	WOS:000313267000008	Palaearctic, Afrotropics and Indo-Malaya	Multiple: Europe, Africa, Asia	birds	terrestrial	23	0	0	1	1	0	0	1	0	global	NA	25
109	2009	Lawler, Joshua J.; Shafer, Sarah L.; White, Denis; Kareiva, Peter; Maurer, Edwin P.; Blaustein, Andrew R.; Bartlein, Patrick J.	Projected climate-induced faunal change in the Western Hemisphere	ECOLOGY	0012-9658		2009	90	3		588	597		10.1890/08-0823.1	WOS:000263776800002	Western Hemisphere	North America, South America	birds, mammals, amphibians	terrestrial	2954	1	10	1	0	1	1	0	NA	hemispheric	NA	2500
265	2014	Lei, Juncheng; Xu, Haigen; Cui, Peng; Guang, Qingwei; Ding, Hui	THE POTENTIAL EFFECTS OF CLIMATE CHANGE ON SUITABLE HABITAT FOR THE SICHUAN HILL PARTRIDGE (ARBOROPHILA RUFIPECTUS, BOULTON): BASED ON THE MAXIMUM ENTROPY MODELLING	POLISH JOURNAL OF ECOLOGY	1505-2249	1905-07-06	2014	62	4		771	787			WOS:000346950000013	China	Asia	birds	terrestrial	1	1	3	1	0	1	1	0	NA	regional	230627	0.562606
111	2012	Leighton, Patrick A.; Koffi, Jules K.; Pelcat, Yann; Lindsay, L. Robbin; Ogden, Nicholas H.	Predicting the speed of tick invasion: an empirical model of range expansion for the Lyme disease vector Ixodes scapularis in Canada	JOURNAL OF APPLIED ECOLOGY	0021-8901		2012	49	2		457	464		10.1111/j.1365-2664.2012.02112.x	WOS:000302070900018	Canada	North America	invertebrates	terrestrial	2	0	0	1	1		1	1	0	regional	NA	16
113	2014	Lemes, Priscila; Melo, Adriano Sanches; Loyola, Rafael Dias	Climate change threatens protected areas of the Atlantic Forest	BIODIVERSITY AND CONSERVATION	0960-3115	2015-02-14	2014	23	2		357	368		10.1007/s10531-013-0605-2	WOS:000329990300006	Brazil Atlantic forest	South America	herpetofauna	terrestrial	430	1	3	1	0	1	1	0	NA	regional	NA	590.394
114	2013	Leroux, Shawn J.; Larrivee, Maxim; Boucher-Lalonde, Veronique; Hurford, Amy; Zuloaga, Juan; Kerr, Jeremy T.; Lutscher, Frithjof	Mechanistic models for the spatial spread of species under climate change	ECOLOGICAL APPLICATIONS	1051-0761	2015-06-13	2013	23	4		815	828			WOS:000320105100011	Canada	North America	invertebrate	terrestrial	12	0	0	1	1		0	0	NA	regional	NA	262.397
115	2014	Leroy, Boris; Bellard, Celine; Dubos, Nicolas; Colliot, Arthur; Vasseur, Manon; Courtial, Cyril; Bakkenes, Michel; Canard, Alain; Ysnel, Frederic	Forecasted climate and land use changes, and protected areas: the contrasting case of spiders	DIVERSITY AND DISTRIBUTIONS	1366-9516	2015-06-14	2014	20	6		686	697		10.1111/ddi.12191	WOS:000334893900007	Europe	Europe	invertebrate	terrestrial	10	1	3	1	0	1	1	0	NA	continental	NA	94.4631
269	2013	Lira-Noriega, Andres; Soberon, Jorge; Miller, Curtis P.	Process-based and correlative modeling of desert mistletoe distribution: a multiscalar approach	ECOSPHERE	2150-8925	2015-08-13	2013	4	8				UNSP 99	10.1890/ES13-00155.1	WOS:000327379400008	Sonoran and Mojave deserts	North America	plants	terrestrial	1	0	0	1	1	0	0	1	0	regional	900000	1	25	100	400	2500
272	2015	Luo, Zhenhua; Jiang, Zhigang; Tang, Songhua	Impacts of climate change on distributions and diversity of ungulates on the Tibetan Plateau	ECOLOGICAL APPLICATIONS	1051-0761	2015-01-15	2015	25	1		24	38		10.1890/13-1499.1.sm	WOS:000348667900004	Tibetan Plateau	Asia	mammals	terrestrial	22	1	3	1	0	1	1	0	NA	regional	2600000	1
273	2015	Luo, Zhenhua; Zhou, Surong; Yu, Wendi; Yu, Huiliang; Yang, Jingyuan; Tian, Yanhong; Zhao, Mian; Wu, Hua	Impacts of Climate Change on the Distribution of Sichuan Snub-Nosed Monkeys (Rhinopithecus roxellana) in Shennongjia Area, China	AMERICAN JOURNAL OF PRIMATOLOGY	0275-2565	2015-02-15	2015	77	2		135	151		10.1002/ajp.22317	WOS:000348719300002	China	Asia	mammals	terrestrial	1	1	3	1	0	1	1	0	NA	regional	5263	1
122	2007	Manne, Lisa L.; Williams, Paul H.; Midgley, Guy F.; Thuiller, Wilfried; Rebelo, Tony; Hannah, Lee	Spatial and temporal variation in species-area relationships in the Fynbos biological hotspot	ECOGRAPHY	0906-7590		2007	30	6		852	861		10.1111/j.2007.0906-7590.05121.x	WOS:000251738500014	South Africa	Africa	plants	terrestrial	316	0	1	1	0	0	0	0	NA	regional	47700	2.62397
123	2009	Marini, Miguel Angelo; Barbet-Massin, Morgane; Lopes, Leonardo Esteves; Jiguet, Frederic	Major current and future gaps of Brazilian reserves to protect Neotropical savanna birds	BIOLOGICAL CONSERVATION	0006-3207		2009	142	12		3039	3050		10.1016/j.biocon.2009.08.002	WOS:000272100100027	Brazil	South America	birds	terrestrial	38	1	3	1	0	1	1	0	NA	regional	NA	16.3998
124	2009	Marini, Miguel Angelo; Barbet-Massin, Morgane; Lopes, Leonardo Esteves; Jiguet, Frederic	Predicted Climate-Driven Bird Distribution Changes and Forecasted Conservation Conflicts in a Neotropical Savanna	CONSERVATION BIOLOGY	0888-8892		2009	23	6		1558	1567		10.1111/j.1523-1739.2009.01258.x	WOS:000272163100029	South America	South America	birds	terrestrial	26	1	3	1	0	1	1	0	NA	continental	NA	9446.3
125	2014	Markovic, Danijela; Carrizo, Savrina; Freyhof, Joerg; Cid, Nuria; Lengyel, Szabolcs; Scholz, Mathias; Kasperdius, Hans; Darwall, William	Europe's freshwater biodiversity under climate change: distribution shifts and conservation needs	DIVERSITY AND DISTRIBUTIONS	1366-9516	2015-09-14	2014	20	9		1097	1107		10.1111/ddi.12232	WOS:000340426300009	Europe	Europe	plants, fish, invertebrates, herps	multiple: terrestrial, freshwater	1648	1	3	1	1	1	1	0	NA	regional	NA	1
275	2012	Martinez, I; Gonzalez-Taboada, F; Wiegand, T; Camarero, JJ; Gutierrez, E	Dispersal limitation and spatial scale affect model based projections of Pinus uncinata response to climate change in the Pyrenees	GLOBAL CHANGE BIOLOGY	1354-1013		2012	18	5		1714	1724		10.1111/j.1365-2486.2012.02660.x	WOS:000302543500021	Pyrenees	Europe	plants	terrestrial	1	1	6	1	1	0	1	0	NA	regional	19387	0.04	0.16	0.36	0.64
126	2013	Martinez-Freiria, Fernando; Argaz, Hamida; Fahd, Soumia; Brito, Jose C.	Climate change is predicted to negatively influence Moroccan endemic reptile richness. Implications for conservation in protected areas	NATURWISSENSCHAFTEN	0028-1042	2015-09-13	2013	100	9		877	889		10.1007/s00114-013-1088-4	WOS:000323670800008	Morocco	Africa	herpetofauna	terrestrial	21	1	5	1	0	1	1	0	NA	regional	61284	1
276	2010	Martinez-Morales, MA; Zuria, I; Chapa-Vargas, L; MacGregor-Fors, I; Ortega-Alvarez, R; Romero-Aguila, E; Carbo, P	Current distribution and predicted geographic expansion of the Rufous-backed Robin in Mexico: a fading endemism?	DIVERSITY AND DISTRIBUTIONS	1366-9516		2010	16	5		786	797		10.1111/j.1472-4642.2010.00691.x	WOS:000280973100008	Mexico	North America	birds	terrestrial	1	0	0	1	1	0	0	1	0	regional	NA	0.655993
128	2007	Mckenney, Daniel W.; Pedlar, John H.; Lawrence, Kevin; Campbell, Kathy; Hutchinson, Michael F.	Potential impacts of climate change on the distribution of North American trees	BIOSCIENCE	0006-3568		2007	57	11		939	948		10.1641/B571106	WOS:000251871800006	North America	North America	plants	terrestrial	130	1	3	1	0	1	1	0	NA	continental	NA	65.5993
131	2014	Meier, Eliane S.; Dullinger, Stefan; Zimmermann, Niklaus E.; Baumgartner, Daniel; Gattringer, Andreas; Huelber, Karl	Space matters when defining effective management for invasive plants	DIVERSITY AND DISTRIBUTIONS	1366-9516	2015-09-14	2014	20	9		1029	1043		10.1111/ddi.12201	WOS:000340426300004	Canton Zurich (1729 km2; 47°09′ N–47°41′ N, 8°21′ E–8°59′ E) located on the North-eastern Swiss plateau	Europe	plants	terrestrial	3	0	0	1	1	0	0	0	NA	regional	NA	0.000625
129	2011	Meier, Eliane S.; Edwards, Thomas C., Jr.; Kienast, Felix; Dobbertin, Matthias; Zimmermann, Niklaus E.	Co-occurrence patterns of trees along macro-climatic gradients and their potential influence on the present and future distribution of Fagus sylvatica L.	JOURNAL OF BIOGEOGRAPHY	0305-0270		2011	38	2		371	382		10.1111/j.1365-2699.2010.02405.x	WOS:000286328200012	Europe	Europe	plants	terrestrial	4	1	1	1	0		0	1	1	continental	NA	0.5625
132	2010	Meier, Eliane S.; Kienast, Felix; Pearman, Peter B.; Svenning, Jens-Christian; Thuiller, Wilfried; Araujo, Miguel B.; Guisan, Antoine; Zimmermann, Niklaus E.	Biotic and abiotic variables show little redundancy in explaining tree species distributions	ECOGRAPHY	0906-7590		2010	33	6	SI	1038	1048		10.1111/j.1600-0587.2010.06229.x	WOS:000285755100006	central Alps	Europe	plants	terrestrial	11	0	0	1	1	0	0	1	1	regional	12340	0.000625
130	2012	Meier, Eliane S.; Lischke, Heike; Schmatz, Dirk R.; Zimmermann, Niklaus E.	Climate, competition and connectivity affect future migration and ranges of European trees	GLOBAL ECOLOGY AND BIOGEOGRAPHY	1466-822X		2012	21	2		164	178		10.1111/j.1466-8238.2011.00669.x	WOS:000298912900007	Europe	Europe	plants	terrestrial	5768	0	1	1	1		1	1	1	continental	NA	2500
134	2013	Mekasha, Aklilu; Nigatu, Lisanework; Tesfaye, Kindie; Duncan, Alan J.	Modeling the response of tropical highland herbaceous grassland species to climate change: The case of the Arsi Mountains of Ethiopia	BIOLOGICAL CONSERVATION	0006-3207	2015-12-13	2013	168			169	175		10.1016/j.biocon.2013.09.020	WOS:000332051600020	Oromiya National Regional State, Ethiopia	Africa	plants	terrestrial	67	0	0	1	0	1	1	0	NA	regional	NA	NA
138	2012	Mokany, Karel; Harwood, Thomas D.; Williams, Kristen J.; Ferrier, Simon	Dynamic macroecology and the future for biodiversity	GLOBAL CHANGE BIOLOGY	1354-1013		2012	18	10		3149	3159		10.1111/j.1365-2486.2012.02760.x	WOS:000308443800014	Tasmania	Australia	plants	terrestrial	2051	0	1	1	0		0	0	NA	regional	NA	0.0625
140	2008	Morin, Xavier; Viner, David; Chuine, Isabelle	Tree species range shifts at a continental scale: new predictive insights from a process-based model	JOURNAL OF ECOLOGY	0022-0477		2008	96	4		784	794		10.1111/j.1365-2745.2008.01369.x	WOS:000256635800024	North America	North America	plants	terrestrial	16	1	1	1	1	0	0	0	NA	continental	NA	2361.58
142	2010	Ogawa-Onishi, Yuko; Berry, Pam M.; Tanaka, Nobuyuki	Assessing the potential impacts of climate change and their conservation implications in Japan: A case study of conifers	BIOLOGICAL CONSERVATION	0006-3207		2010	143	7		1728	1736		10.1016/j.biocon.2010.04.021	WOS:000279413800017	Japan	Asia	plants	terrestrial	25	0	1	1	0	1	1	0	NA	regional	378000	1
284	2014	Olson, Lucretia E.; Sauder, Joel D.; Albrecht, Nathan M.; Vinkey, Ray S.; Cushman, Samuel A.; Schwartz, Michael K.	Modeling the effects of dispersal and patch size on predicted fisher (Pekania [Martes] pennanti) distribution in the US Rocky Mountains	BIOLOGICAL CONSERVATION	0006-3207	2015-01-14	2014	169			89	98		10.1016/j.biocon.2013.10.022	WOS:000333574400011	northern US	North America	mammals	terrestrial	1	0	1	1	1	0	1	0	NA	regional	140818	0.0001
144	2014	Ozolincius, Remigijus; Lekevicius, Edmundas; Stakenas, Vidas; Galvonaite, Audrone; Samas, Arunas; Valiukas, Donatas	Lithuanian forests and climate change: possible effects on tree species composition	EUROPEAN JOURNAL OF FOREST RESEARCH	1612-4669	2015-01-14	2014	133	1		51	60		10.1007/s10342-013-0735-9	WOS:000329231900005	Europe	Europe	plants	terrestrial	25	0	1	1	0		0	0	NA	continental	NA	NA
287	2014	Patsiou, Theofania S.; Conti, Elena; Zimmermann, Niklaus E.; Theodoridis, Spyros; Randin, Christophe F.	Topo-climatic microrefugia explain the persistence of a rare endemic plant in the Alps during the last 21 millennia	GLOBAL CHANGE BIOLOGY	1354-1013	2015-07-14	2014	20	7		2286	2300		10.1111/gcb.12515	WOS:000337680700024	Alps	Europe	plants	terrestrial	1	0	0	1	1	1	0	0	NA	regional	1923	0.000625
150	2003	Peterson, AT	Projected climate change effects on Rocky Mountain and Great Plains birds: generalities of biodiversity consequences	GLOBAL CHANGE BIOLOGY	1354-1013		2003	9	5		647	655		10.1046/j.1365-2486.2003.00616.x	WOS:000182653700001	Central and Western US	North America	birds	terrestrial	45	0	1	1	0		1	0	NA	regional	NA	2361.58
152	2010	Pompe, Sven; Hanspach, Jan; Badeck, Franz-W.; Klotz, Stefan; Bruelheide, Helge; Kuehn, Ingolf	Investigating habitat-specific plant species pools under climate change	BASIC AND APPLIED ECOLOGY	1439-1791		2010	11	7		603	611		10.1016/j.baae.2010.08.007	WOS:000286795300006	Germany	Europe	plants	terrestrial	474	0	0	1	0	1	1	0	NA	regional	NA	2500
153	2013	Popescu, Viorel D.; Rozylowicz, Laurentiu; Cogalniceanu, Dan; Niculae, Iulian Mihaita; Cucu, Adina Livia	Moving into Protected Areas? Setting Conservation Priorities for Romanian Reptiles and Amphibians at Risk from Climate Change	PLOS ONE	1932-6203	2013-11-04	2013	8	11				e79330	10.1371/journal.pone.0079330	WOS:000326503400106	Romania	Europe	herpetofauna	terrestrial	37	0	1	1	1	0	1	0	NA	regional	NA	100
154	2014	Powell, M.; Accad, A.; Shapcott, A.	Where they are, why they are there, and where they are going: using niche models to assess impacts of disturbance on the distribution of three endemic rare subtropical rainforest trees of Macadamia (Proteaceae) species	AUSTRALIAN JOURNAL OF BOTANY	0067-1924	1905-07-06	2014	62	4		322	334		10.1071/BT14056	WOS:000341588000006	Queensland, Australia	Australia	plants	terrestrial	3	1	5	1	NA		0	0	NA	regional	73000	0.00025
157	2014	Ramirez-Villegas, Julian; Cuesta, Francisco; Devenish, Christian; Peralvo, Manuel; Jarvis, Andy; Arnillas, Carlos Alberto	Using species distributions models for designing conservation strategies of Tropical Andean biodiversity under climate change	JOURNAL FOR NATURE CONSERVATION	1617-1381	2015-10-14	2014	22	5		391	404		10.1016/j.jnc.2014.03.007	WOS:000340930300001	Tropical Andes	South America	birds, plants	terrestrial	11012	1	9	1	0	1	1	0	NA	regional	NA	25
161	2010	Reside, April E.; VanDerWal, Jeremy J.; Kutt, Alex S.; Perkins, Genevieve C.	Weather, Not Climate, Defines Distributions of Vagile Bird Species	PLOS ONE	1932-6203	2013-10-22	2010	5	10				e13569	10.1371/journal.pone.0013569	WOS:000283419100010	Australia	Australia	birds	terrestrial	157	0	0	1	1	0	1	0	NA	continental	NA	2361.58
160	2012	Reside, April E.; VanDerWal, Jeremy; Kutt, Alex S.	Projected changes in distributions of Australian tropical savanna birds under climate change using three dispersal scenarios	ECOLOGY AND EVOLUTION	2045-7758		2012	2	4		705	718		10.1002/ece3.197	WOS:000312444000003	Australia	Australia	birds	terrestrial	243	1	8	1	0		1	0	NA	continental	NA	23.6158
162	2015	Riordan, Erin C.; Gillespie, Thomas W.; Pitcher, Lincoln; Pincetl, Stephanie S.; Jenerette, G. Darrel; Pataki, Diane E.	Threats of future climate change and land use to vulnerable tree species native to Southern California	ENVIRONMENTAL CONSERVATION	0376-8929	2015-06-15	2015	42	2		127	138		10.1017/S0376892914000265	WOS:000354047300006	california/n. mexico	North America	plants	terrestrial	2	1	2	1	0	1	1	0	NA	regional	200000	1
167	2011	Rubidge, Emily M.; Monahan, William B.; Parra, Juan L.; Cameron, Susan E.; Brashares, Justin S.	The role of climate, habitat, and species co-occurrence as drivers of change in small mammal distributions over the past century	GLOBAL CHANGE BIOLOGY	1354-1013		2011	17	2		696	708		10.1111/j.1365-2486.2010.02297.x	WOS:000285878000005	Yosemite National Park, USA	North America	mammal	terrestrial	3	0	0	1	0		0	1	1	regional	NA	1
298	2014	Sahlean, Tiberiu C.; Gherghel, Iulian; Papes, Monica; Strugariu, Alexandru; Zamfirescu, Stefan R.	Refining Climate Change Projections for Organisms with Low Dispersal Abilities: A Case Study of the Caspian Whip Snake	PLOS ONE	1932-6203	2014-03-26	2014	9	3				e91994	10.1371/journal.pone.0091994	WOS:000333677000029	Eastern Europe	Europe, Asia	herpetofauna	terrestrial	1	0	1	1	both	0	1	0	NA	regional	4398750	4.5
169	2008	Scheller, Robert M.; Mladenoff, David J.	Simulated effects of climate change, fragmentation, and inter-specific competition on tree species migration in northern Wisconsin, USA	CLIMATE RESEARCH	0936-577X	2013-06-24	2008	36	3		191	202		10.3354/cr00745	WOS:000257842800002	Wisconsin	North America	plants	terrestrial	22	1	2	1	1	0	0	0	NA	regional	1500000	25
170	2011	Schidelko, Kathrin; Stiels, Darius; Roedder, Dennis	Historical stability of diversity patterns in African estrildid finches (Aves: Estrildidae)?	BIOLOGICAL JOURNAL OF THE LINNEAN SOCIETY	0024-4066		2011	102	2		455	470		10.1111/j.1095-8312.2010.01570.x	WOS:000286225000017	African	Africa	birds	terrestrial	61	0	0	1	0	0	0	0	NA	regional	NA	16.3998
171	2011	Schippers, Peter; Verboom, Jana; Vos, Claire C.; Jochem, Rene	Metapopulation shift and survival of woodland birds under climate change: will species be able to track?	ECOGRAPHY	0906-7590		2011	34	6		909	919		10.1111/j.1600-0587.2011.06712.x	WOS:000297738200002	artificial landscape		birds	terrestrial	3	1	0	1	1		0	0	NA	artificial	30000	0.5
303	2010	Smolik, MG; Dullinger, S; Essl, F; Kleinbauer, I; Leitner, M; Peterseil, J; Stadler, LM; Vogl, G	Integrating species distribution models and interacting particle systems to predict the spread of an invasive alien plant	JOURNAL OF BIOGEOGRAPHY	0305-0270		2010	37	3		411	422		10.1111/j.1365-2699.2009.02227.x	WOS:000273949700003	Central Europe	Europe	plants	terrestrial	1	0	0	1	0		1	0	NA	regional	330	30
306	2012	Swab, RM; Regan, HM; Keith, DA; Regan, TJ; Ooi, MKJ	Niche models tell half the story: spatial context and life-history traits influence species responses to global change	JOURNAL OF BIOGEOGRAPHY	0305-0270		2012	39	7		1266	1277		10.1111/j.1365-2699.2012.02690.x	WOS:000305452500006	New South Wales Australia	Australia	plants	terrestrial	1	1	23	1	1	0	1	0	NA	regional	NA	1
179	2006	Thuiller, W; Lavorel, S; Sykes, MT; Araujo, MB	Using niche-based modelling to assess the impact of climate change on tree functional diversity in Europe	DIVERSITY AND DISTRIBUTIONS	1366-9516		2006	12	1		49	60		10.1111/j.1366-9516.2006.00216.x	WOS:000234026600006	Europe	Europe	plants	terrestrial	122	0	1	1	0	1	1	0	NA	continental	5222500	2500
307	2014	Tingley, Reid; Vallinoto, Marcelo; Sequeira, Fernando; Kearney, Michael R.	Realized niche shift during a global biological invasion	PROCEEDINGS OF THE NATIONAL ACADEMY OF SCIENCES OF THE UNITED STATES OF AMERICA	0027-8424	2014-07-15	2014	111	28		10233	10238		10.1073/pnas.1405766111	WOS:000338985700052	Australia, South America, North America	Australia, South America, North America	herpetofauna	terrestrial	1	0	0	1	1	0	0	1	1	continental	NA	262.397
309	2009	Vaclavik, T; Meentemeyer, RK	Invasive species distribution modeling (iSDM): Are absence data and dispersal constraints needed to predict actual distributions?	ECOLOGICAL MODELLING	0304-3800	2013-12-10	2009	220	23		3248	3258		10.1016/j.ecolmodel.2009.08.013	WOS:000272371300002	California	North America	oomycete	terrestrial	1	0	0	1	0	0	1	0	NA	regional	363522	0.64
310	2011	van Loon, AH; Soomers, H; Schot, PP; Bierkens, MFP; Griffioen, J; Wassen, MJ	Linking habitat suitability and seed dispersal models in order to analyse the effectiveness of hydrological fen restoration strategies	BIOLOGICAL CONSERVATION	0006-3207	MAR	2011	144	3		1025	1035		10.1016/j.biocon.2010.12.021	WOS:000288629400011	Netherlands	Europe	plants	terrestrial	1	0	0	1	1	0	0	0	NA	regional	150	0.00625
311	2013	Velo-Anton, G.; Parra, J. L.; Parra-Olea, G.; Zamudio, K. R.	Tracking climate change in a dispersal-limited species: reduced spatial and genetic connectivity in a montane salamander	MOLECULAR ECOLOGY	0962-1083	2015-06-13	2013	22	12		3261	3278		10.1111/mec.12310	WOS:000320396100008	Mexico	North America	herpetofauna	terrestrial	1	0	1	1	1	0	1	0	NA	regional	68500	1
312	2013	Wasserman, TN; Cushman, SA; Littell, JS; Shirk, AJ; Landguth, EL	Population connectivity and genetic diversity of American marten (Martes americana) in the United States northern Rocky Mountains in a climate change context	CONSERVATION GENETICS	1566-0621		2013	14	2	SI	529	541		10.1007/s10592-012-0336-z	WOS:000317076500023	US northern Rocky Mountains	North America	mammals	terrestrial	1	1	10	1	1	0	0	0	NA	regional	302000	35
187	2011	Wenger, Seth J.; Isaak, Daniel J.; Luce, Charles H.; Neville, Helen M.; Fausch, Kurt D.; Dunham, Jason B.; Dauwalter, Daniel C.; Young, Michael K.; Elsner, Marketa M.; Rieman, Bruce E.; Hamlet, Alan F.; Williams, Jack E.	Flow regime, temperature, and biotic interactions drive differential declines of trout species under climate change	PROCEEDINGS OF THE NATIONAL ACADEMY OF SCIENCES OF THE UNITED STATES OF AMERICA	0027-8424	2013-08-23	2011	108	34		14175	14180		10.1073/pnas.1103097108	WOS:000294163500063	interior western US	North America	fish	freshwater	4	1	10	1	0		0	1	1	regional	1010000	NA
314	2010	Wilson, RJ; Davies, ZG; Thomas, CD	Linking habitat use to range expansion rates in fragmented landscapes: a metapopulation approach	ECOGRAPHY	0906-7590		2010	33	1		73	82		10.1111/j.1600-0587.2009.06038.x	WOS:000275205200008	Britain	Europe	invertebrates	terrestrial	1	0	0	1	1	0	0	1	0	reional	30000	NA
315	2007	Winkler, E; Heinken, T	Spread of an ant-dispersed annual herb: An individual-based simulation study on population development of Melampyrum pratense L.	ECOLOGICAL MODELLING	0304-3800	2013-05-10	2007	203	41337		424	438		10.1016/j.ecolmodel.2006.12.006	WOS:000246189800020	Germany	Europe	plants	terrestrial	1	0	0	1	1	0	0	1	0	regional	0.0016	2.5e-10
190	2010	Yates, Colin J.; McNeill, Asha; Elith, Jane; Midgley, Guy F.	Assessing the impacts of climate change and land transformation on Banksia in the South West Australian Floristic Region	DIVERSITY AND DISTRIBUTIONS	1366-9516		2010	16	1		187	201		10.1111/j.1472-4642.2009.00623.x	WOS:000273723100018	Australia	Australia	plants	terrestrial	18	1	8	1	0	1	1	0	NA	regional	400000	5.90394
191	2006	Yesson, Chris; Culham, Alastair	A phyloclimatic study of Cyclamen	BMC EVOLUTIONARY BIOLOGY	1471-2148	2013-09-20	2006	6					72	10.1186/1471-2148-6-72	WOS:000241283700001	Europe	Europe	plants	terrestrial	21	0	1	1	0		1	0	NA	continental	NA	625
193	2014	Zhang, Ming-Gang; Zhou, Zhe-Kun; Chen, Wen-Yun; Cannon, Charles H.; Raes, Niels; Slik, J. W. Ferry	Major declines of woody plant species ranges under climate change in Yunnan, China	DIVERSITY AND DISTRIBUTIONS	1366-9516	2015-04-14	2014	20	4		405	415		10.1111/ddi.12165	WOS:000332445900004	China	Asia	plants	terrestrial	2319	1	3	1	0	1	0	0	NA	regional	NA	65.5993
194	2014	Zhang, Yinbo; Wang, Yuzhuo; Zhang, Minggang; Ma, Keping	Climate change threats to protected plants of China: an evaluation based on species distribution modeling	CHINESE SCIENCE BULLETIN	1001-6538	2015-12-14	2014	59	34		4652	4659		10.1007/s11434-014-0642-6	WOS:000344614800003	China	Asia	plants	terrestrial	233	1	3	1	0	1	1	0	NA	regional	9595906	679
318	2012	Zurell, D; Grimm, V; Rossmanith, E; Zbinden, N; Zimmermann, NE; Schroder, B	Uncertainty in predictions of range dynamics: black grouse climbing the Swiss Alps	ECOGRAPHY	0906-7590		2012	35	7		590	603		10.1111/j.1600-0587.2011.07200.x	WOS:000305606300003	Switzerland	Europe	birds	terrestrial	1	1	3	1	1	0	0	0	NA	regional	42181	1
