# Supplementary material for: Does scale matter? A systematic review of incorporating biological realism when predicting changes in species distributions
Source: PLoS One. 2018 Apr 13;13(4):e0194650. doi: 10.1371/journal.pone.0194650 (PMC5898710; doi:10.1371/journal.pone.0194650)
Supplement: S3 File — (XLSX) [file pone.0194650.s004.xlsx]

## Sheet: Metadata
Variable_name	Variable_description
process	process included in the SDM: interaction (for biotic interactions); dispersal
author	Name of corresponding paper's primary author
pub_year	Year of publication
journal	Journal of publication
study	Letter indicating what study to nest replicate within for the analysis.
taxa	Taxa modeled by SDM
grain	Spatial grain (resolution) size in kilometers squared
extent	Spatial extent in kilometers squared
change_without	Percent change in range size between predicted current and projected futures range sizes by SDM excluding dispersal
change_with	Percent change in range size between predicted current and projected futures range sizes by SDM incorporating dispersal
delta_clim	Change in climate between current and future (see methods for how we came up with this weight for the mixed models).

## Sheet: S4
Process	author	pub_year	journal	study	taxa	grain	extent	change_without	change_with	deltaclim
Interaction	Acevedo_P	2012	Global_Change_Biology	a	mammals	1	600000	-83.77	-81.63	1.4
Interaction	Araujo_MB	2007	Global_Ecology_Biogeography	b	arthropod	2500	11875000	17.1	51.3	0.67
Interaction	Hof_AR	2015	Biological_Invasions	c	birds	1	449964	89.474	73.684	0.61
Interaction	Hof_AR	2015	Biological_Invasions	c	plants	1	449964	76.471	146.154	0.61
Interaction	Peers_MJL	2014	Global_Change_Biology	d	mammals	900	2057100	-40	-9.6	0.97
Interaction	Romo_H	2014	Ecography	e	arthropod	100	505990	68.5133	-12.9377	0.52
Interaction	Romo_H	2014	Ecography	e	plants	100	505990	-19.338	-12.9377	0.52
Interaction	Romo_H	2014	Ecography	e	arthropod	100	505990	17.158	31.912	0.52
Interaction	Romo_H	2014	Ecography	e	plants	100	505990	47.076	31.912	0.52
Interaction	Romo_H	2014	Ecography	e	arthropod	100	505990	154.789	70.0757	0.52
Interaction	Romo_H	2014	Ecography	e	plants	100	505990	26.5457	70.0757	0.52
Interaction	Romo_H	2014	Ecography	e	arthropod	100	505990	224.377	-21.122	0.52
Interaction	Romo_H	2014	Ecography	e	plants	100	505990	-46.766	-21.122	0.52
Interaction	Romo_H	2014	Ecography	e	arthropod	100	505990	-53.4883	-94.286	0.52
Interaction	Romo_H	2014	Ecography	e	plants	100	505990	-89.5693	-94.286	0.52
Interaction	Romo_H	2014	Ecography	e	arthropod	100	505990	85.1353	38.32	0.52
Interaction	Romo_H	2014	Ecography	e	plants	100	505990	14.6667	38.32	0.52
Interaction	Serra-Diaza_JM	2012	Flora	f	plants	1	598202	-58	-87	1.6
Interaction	Serra-Diaza_JM	2012	Flora	f	plants	1	598202	-85.5	-88	1.6
Interaction	Meier_ES	2011	Journal_of_Biogeography	g	plants	256	5700000	-28.9927		1.4
Interaction	Jaeschke_A	2012	PLOS_One	h	arthropod	262.4	10180000	969	648.7	0.23
Interaction	Delean, Steven; Bull, C. Michael; Brook, Barry W.; Heard, Lee M. B.; Fordham, Damien A.	2013	Diversity and Distributions	i	reptile	1	7000	-45	-20	0.25
Interaction	Delean, Steven; Bull, C. Michael; Brook, Barry W.; Heard, Lee M. B.; Fordham, Damien A.	2013	Diversity and Distributions	i	reptile	1	7000	-57.5	-36	0.25
Dispersal	Ogawa-Onishi_Y	2010	Biological_Conservation	a	plants	1	378000	-82.8	-82.8	0.55
Dispersal	Ogawa-Onishi_Y	2010	Biological_Conservation	a	plants	1	378000	-73.9	-73.4	0.55
Dispersal	Ogawa-Onishi_Y	2010	Biological_Conservation	a	plants	1	378000	-72.4	-72.2	0.55
Dispersal	Ogawa-Onishi_Y	2010	Biological_Conservation	a	plants	1	378000	-73.1	-72.9	0.55
Dispersal	Ogawa-Onishi_Y	2010	Biological_Conservation	a	plants	1	378000	-70.1	-68.3	0.55
Dispersal	Ogawa-Onishi_Y	2010	Biological_Conservation	a	plants	1	378000	-69.3	-69.2	0.55
Dispersal	Ogawa-Onishi_Y	2010	Biological_Conservation	a	plants	1	378000	-82	-81.6	0.55
Dispersal	Ogawa-Onishi_Y	2010	Biological_Conservation	a	plants	1	378000	-87.4	-87.4	0.55
Dispersal	Ogawa-Onishi_Y	2010	Biological_Conservation	a	plants	1	378000	-66.4	-64.3	0.55
Dispersal	Ogawa-Onishi_Y	2010	Biological_Conservation	a	plants	1	378000	-71.2	-64.1	0.55
Dispersal	Ogawa-Onishi_Y	2010	Biological_Conservation	a	plants	1	378000	-63.7	-62.8	0.55
Dispersal	Ogawa-Onishi_Y	2010	Biological_Conservation	a	plants	1	378000	-68.3	-59.7	0.55
Dispersal	Ogawa-Onishi_Y	2010	Biological_Conservation	a	plants	1	378000	-55	-51.7	0.55
Dispersal	Ogawa-Onishi_Y	2010	Biological_Conservation	a	plants	1	378000	-43.4	-40.8	0.55
Dispersal	Ogawa-Onishi_Y	2010	Biological_Conservation	a	plants	1	378000	-63.7	-38.1	0.55
Dispersal	Ogawa-Onishi_Y	2010	Biological_Conservation	a	plants	1	378000	-34.9	-10.3	0.55
Dispersal	Ogawa-Onishi_Y	2010	Biological_Conservation	a	plants	1	378000	-59.1	-51.1	0.55
Dispersal	Ogawa-Onishi_Y	2010	Biological_Conservation	a	plants	1	378000	-60.4	-51.6	0.55
Dispersal	Ogawa-Onishi_Y	2010	Biological_Conservation	a	plants	1	378000	-77.8	-40.4	0.55
Dispersal	Ogawa-Onishi_Y	2010	Biological_Conservation	a	plants	1	378000	-60.2	-42.9	0.55
Dispersal	Ogawa-Onishi_Y	2010	Biological_Conservation	a	plants	1	378000	-61.9	-36.9	0.55
Dispersal	Ogawa-Onishi_Y	2010	Biological_Conservation	a	plants	1	378000	-45.5	-14	0.55
Dispersal	Ogawa-Onishi_Y	2010	Biological_Conservation	a	plants	1	378000	-53.2	-32.2	0.55
Dispersal	Ogawa-Onishi_Y	2010	Biological_Conservation	a	plants	1	378000	-35.9	80.1	0.55
Dispersal	Ogawa-Onishi_Y	2010	Biological_Conservation	a	plants	1	378000	-8.2	97.5	0.55
Dispersal	Yates_CJ	2010	Diversity_Distributions	b	plants	0.059	400000	-24.4	1.9	0.63
Dispersal	Yates_CJ	2010	Diversity_Distributions	b	plants	0.059	400000	-83.9	19.5	0.63
Dispersal	Yates_CJ	2010	Diversity_Distributions	b	plants	0.059	400000	-100	-94.8	0.63
Dispersal	Yates_CJ	2010	Diversity_Distributions	b	plants	0.059	400000	-18.9	7.2	0.63
Dispersal	Yates_CJ	2010	Diversity_Distributions	b	plants	0.059	400000	-73.4	-39.2	0.63
Dispersal	Yates_CJ	2010	Diversity_Distributions	b	plants	0.059	400000	-95.4	22.7	0.63
Dispersal	Yates_CJ	2010	Diversity_Distributions	b	plants	0.059	400000	-0.1	118.1	0.63
Dispersal	Yates_CJ	2010	Diversity_Distributions	b	plants	0.059	400000	1e-06	300.1	0.63
Dispersal	Yates_CJ	2010	Diversity_Distributions	b	plants	0.059	400000	1e-06	695.9	0.63
Dispersal	Yates_CJ	2010	Diversity_Distributions	b	plants	0.059	400000	-31	19.7	0.63
Dispersal	Yates_CJ	2010	Diversity_Distributions	b	plants	0.059	400000	-86.8	96.3	0.63
Dispersal	Yates_CJ	2010	Diversity_Distributions	b	plants	0.059	400000	-98.4	-40.2	0.63
Dispersal	Yates_CJ	2010	Diversity_Distributions	b	plants	0.059	400000	-11.3	-2.9	0.63
Dispersal	Yates_CJ	2010	Diversity_Distributions	b	plants	0.059	400000	-77.2	-53.6	0.63
Dispersal	Yates_CJ	2010	Diversity_Distributions	b	plants	0.059	400000	-98.3	-45.2	0.63
Dispersal	Yates_CJ	2010	Diversity_Distributions	b	plants	0.059	400000	-27.9	-14.6	0.63
Dispersal	Yates_CJ	2010	Diversity_Distributions	b	plants	0.059	400000	-48.2	-21.8	0.63
Dispersal	Yates_CJ	2010	Diversity_Distributions	b	plants	0.059	400000	-78	-64.3	0.63
Dispersal	Yates_CJ	2010	Diversity_Distributions	b	plants	0.059	400000	-18.3	-10.7	0.63
Dispersal	Yates_CJ	2010	Diversity_Distributions	b	plants	0.059	400000	-45.1	-35.4	0.63
Dispersal	Yates_CJ	2010	Diversity_Distributions	b	plants	0.059	400000	-8.5	37.7	0.63
Dispersal	Yates_CJ	2010	Diversity_Distributions	b	plants	0.059	400000	-24.8	-21.2	0.63
Dispersal	Yates_CJ	2010	Diversity_Distributions	b	plants	0.059	400000	-56.7	-53.1	0.63
Dispersal	Yates_CJ	2010	Diversity_Distributions	b	plants	0.059	400000	-26.9	-10.3	0.63
Dispersal	Yates_CJ	2010	Diversity_Distributions	b	plants	0.059	400000	-60.8	-58.3	0.63
Dispersal	Yates_CJ	2010	Diversity_Distributions	b	plants	0.059	400000	-97.4	-96.8	0.63
Dispersal	Yates_CJ	2010	Diversity_Distributions	b	plants	0.059	400000	-99.9	-99.8	0.63
Dispersal	Yates_CJ	2010	Diversity_Distributions	b	plants	0.059	400000	-44.7	-44.2	0.63
Dispersal	Yates_CJ	2010	Diversity_Distributions	b	plants	0.059	400000	-90.1	-90.1	0.63
Dispersal	Yates_CJ	2010	Diversity_Distributions	b	plants	0.059	400000	-99.2	-99.2	0.63
Dispersal	Yates_CJ	2010	Diversity_Distributions	b	plants	0.059	400000	-9.5	-4.1	0.63
Dispersal	Yates_CJ	2010	Diversity_Distributions	b	plants	0.059	400000	-49.2	-43.6	0.63
Dispersal	Yates_CJ	2010	Diversity_Distributions	b	plants	0.059	400000	-81.7	-74.8	0.63
Dispersal	Yates_CJ	2010	Diversity_Distributions	b	plants	0.059	400000	-28.5	-26.4	0.63
Dispersal	Yates_CJ	2010	Diversity_Distributions	b	plants	0.059	400000	-66.2	-66.1	0.63
Dispersal	Yates_CJ	2010	Diversity_Distributions	b	plants	0.059	400000	-97.3	-96.6	0.63
Dispersal	Yates_CJ	2010	Diversity_Distributions	b	plants	0.059	400000	-23.5	-19.5	0.63
Dispersal	Yates_CJ	2010	Diversity_Distributions	b	plants	0.059	400000	-82.7	-79.4	0.63
Dispersal	Yates_CJ	2010	Diversity_Distributions	b	plants	0.059	400000	-98.4	-91.1	0.63
Dispersal	Yates_CJ	2010	Diversity_Distributions	b	plants	0.059	400000	-16.4	4	0.63
Dispersal	Yates_CJ	2010	Diversity_Distributions	b	plants	0.059	400000	-37.9	11.9	0.63
Dispersal	Yates_CJ	2010	Diversity_Distributions	b	plants	0.059	400000	-73.9	-36.7	0.63
Dispersal	Yates_CJ	2010	Diversity_Distributions	b	plants	0.059	400000	-30.8	-30.3	0.63
Dispersal	Yates_CJ	2010	Diversity_Distributions	b	plants	0.059	400000	-70	-69.8	0.63
Dispersal	Yates_CJ	2010	Diversity_Distributions	b	plants	0.059	400000	-100	-100	0.63
Dispersal	Yates_CJ	2010	Diversity_Distributions	b	plants	0.059	400000	-33	-19.6	0.63
Dispersal	Yates_CJ	2010	Diversity_Distributions	b	plants	0.059	400000	-45.8	-24.8	0.63
Dispersal	Yates_CJ	2010	Diversity_Distributions	b	plants	0.059	400000	-59.1	-46.1	0.63
Dispersal	Yates_CJ	2010	Diversity_Distributions	b	plants	0.059	400000	-6.9	5.9	0.63
Dispersal	Yates_CJ	2010	Diversity_Distributions	b	plants	0.059	400000	-25.2	17.2	0.63
Dispersal	Yates_CJ	2010	Diversity_Distributions	b	plants	0.059	400000	-67.5	25.2	0.63
Dispersal	Yates_CJ	2010	Diversity_Distributions	b	plants	0.059	400000	-19.3	-5.7	0.63
Dispersal	Yates_CJ	2010	Diversity_Distributions	b	plants	0.059	400000	-58.4	-9.4	0.63
Dispersal	Yates_CJ	2010	Diversity_Distributions	b	plants	0.059	400000	-98.7	-79.1	0.63
Dispersal	Thuiller_W	2006	Diversity_Distributions	c	plants	2500	5222500	-68	0	1.28
Dispersal	Thuiller_W	2006	Diversity_Distributions	c	plants	2500	5222500	-50	8	1.28
Dispersal	Thuiller_W	2006	Diversity_Distributions	c	plants	2500	5222500	-74	30	1.28
Dispersal	Thuiller_W	2006	Diversity_Distributions	c	plants	2500	5222500	-83	10	1.28
Dispersal	Thuiller_W	2006	Diversity_Distributions	c	plants	2500	5222500	-30	140	1.28
Dispersal	Thuiller_W	2006	Diversity_Distributions	c	plants	2500	5222500	-18	138	1.28
Dispersal	Thuiller_W	2006	Diversity_Distributions	c	plants	2500	5222500	-56	80	1.28
Dispersal	Thuiller_W	2006	Diversity_Distributions	c	plants	2500	5222500	-78	60	1.28
Dispersal	Thuiller_W	2006	Diversity_Distributions	c	plants	2500	5222500	-92	70	1.28
Dispersal	Thuiller_W	2006	Diversity_Distributions	c	plants	2500	5222500	-88	60	1.28
Dispersal	Thuiller_W	2006	Diversity_Distributions	c	plants	2500	5222500	-50	35	1.28
Dispersal	Thuiller_W	2006	Diversity_Distributions	c	plants	2500	5222500	-94	50	1.28
Dispersal	Thuiller_W	2006	Diversity_Distributions	c	plants	2500	5222500	-68	20	1.28
Dispersal	Cordellier_M	2012	Marine_Biology	d	mollusks	262.4	5000000	-91.5	-73.4	1
Dispersal	Cordellier_M	2012	Marine_Biology	d	mollusks	262.4	5000000	-42.1	-19.5	1
Dispersal	Cordellier_M	2012	Marine_Biology	d	mollusks	262.4	5000000	-75.4	-49.4	1
Dispersal	Cordellier_M	2012	Marine_Biology	d	mollusks	262.4	5000000	-86.3	-56.1	1
Dispersal	Cordellier_M	2012	Marine_Biology	d	mollusks	262.4	5000000	-73.9	-58.7	1
Dispersal	Cordellier_M	2012	Marine_Biology	d	mollusks	262.4	5000000	-39.5	-24.4	1
Dispersal	Cordellier_M	2012	Marine_Biology	d	mollusks	262.4	5000000	-67	-54.3	1
Dispersal	Cordellier_M	2012	Marine_Biology	d	mollusks	262.4	5000000	-84.3	-51	1
Dispersal	Cordellier_M	2012	Marine_Biology	d	mollusks	262.4	5000000	-64	-33.3	1
Dispersal	Cordellier_M	2012	Marine_Biology	d	mollusks	262.4	5000000	-97.9	-94.5	1
Dispersal	Cordellier_M	2012	Marine_Biology	d	mollusks	262.4	5000000	-68	-43.5	1
Dispersal	Cordellier_M	2012	Marine_Biology	d	mollusks	262.4	5000000	-54.5	-34.9	1
Dispersal	Cordellier_M	2012	Marine_Biology	d	mollusks	262.4	5000000	-76.6	-45.3	1
Dispersal	Cordellier_M	2012	Marine_Biology	d	mollusks	262.4	5000000	-31.7	-2.9	1
Dispersal	Cordellier_M	2012	Marine_Biology	d	mollusks	262.4	5000000	-40.5	-16.6	1
Dispersal	Cordellier_M	2012	Marine_Biology	d	mollusks	262.4	5000000	-95.2	-67.2	1
Dispersal	Cordellier_M	2012	Marine_Biology	d	mollusks	262.4	5000000	-42.7	-15	1
Dispersal	Girardello_M	2010	Ecological_Research	e	amphibians	100	170500	-82.199	-64.3979	1e-08
Dispersal	Girardello_M	2010	Ecological_Research	e	amphibians	100	170500	-31.0083	58.9088	1e-08
Dispersal	Girardello_M	2010	Ecological_Research	e	amphibians	100	170500	-67.5926	30.5556	1e-08
Dispersal	Girardello_M	2010	Ecological_Research	e	amphibians	100	170500	-88.2022	-66.2921	1e-08
Dispersal	Girardello_M	2010	Ecological_Research	e	amphibians	100	170500	-100	-100	1e-08
Dispersal	Girardello_M	2010	Ecological_Research	e	amphibians	100	170500	-14.9927	76.1281	1e-08
Dispersal	Girardello_M	2010	Ecological_Research	e	amphibians	100	170500	-95.679	-80.2469	1e-08
Dispersal	Girardello_M	2010	Ecological_Research	e	amphibians	100	170500	-54.5766	1.02652	1e-08
Dispersal	Girardello_M	2010	Ecological_Research	e	amphibians	100	170500	-17.4526	16.6062	1e-08
Dispersal	Girardello_M	2010	Ecological_Research	e	amphibians	100	170500	-88.0531	-43.9159	1e-08
Dispersal	Girardello_M	2010	Ecological_Research	e	amphibians	100	170500	-46.8254	-5.55556	1e-08
Dispersal	Girardello_M	2010	Ecological_Research	e	amphibians	100	170500	-97.9365	-28.0952	1e-08
Dispersal	Girardello_M	2010	Ecological_Research	e	amphibians	100	170500	-84.7826	-17.9348	1e-08
Dispersal	Girardello_M	2010	Ecological_Research	e	amphibians	100	170500	-87.7528	-31.9101	1e-08
Dispersal	Girardello_M	2010	Ecological_Research	e	amphibians	100	170500	-89.4444	-81.9444	1e-08
Dispersal	Girardello_M	2010	Ecological_Research	e	amphibians	100	170500	-75.6856	-12.2486	1e-08
Dispersal	Girardello_M	2010	Ecological_Research	e	amphibians	100	170500	-86.4253	-20.2112	1e-08
Dispersal	Girardello_M	2010	Ecological_Research	e	amphibians	100	170500	-48.3899	41.4273	1e-08
Dispersal	Schweiger_O	2008	Ecology	f	arthropods	262.4	9050400	-64.5	-28.8	0.61
Dispersal	Schweiger_O	2008	Ecology	f	arthropods	262.4	9050400	-40.0333	98.1	0.61
Dispersal	Peterson_A	2003	Global_Change_Biology	g	birds	2361.6	11966000	-85	-90	0.3
Dispersal	Peterson_A	2003	Global_Change_Biology	g	birds	2361.6	11966000	-85	-70	0.3
Dispersal	Peterson_A	2003	Global_Change_Biology	g	birds	2361.6	11966000	-75	-70	0.3
Dispersal	Peterson_A	2003	Global_Change_Biology	g	birds	2361.6	11966000	-75	-50	0.3
Dispersal	Peterson_A	2003	Global_Change_Biology	g	birds	2361.6	11966000	-65	-30	0.3
Dispersal	Peterson_A	2003	Global_Change_Biology	g	birds	2361.6	11966000	-65	-30	0.3
Dispersal	Peterson_A	2003	Global_Change_Biology	g	birds	2361.6	11966000	-55	-10	0.3
Dispersal	Peterson_A	2003	Global_Change_Biology	g	birds	2361.6	11966000	-55	-10	0.3
Dispersal	Peterson_A	2003	Global_Change_Biology	g	birds	2361.6	11966000	-45	10	0.3
Dispersal	Peterson_A	2003	Global_Change_Biology	g	birds	2361.6	11966000	-45	10	0.3
Dispersal	Peterson_A	2003	Global_Change_Biology	g	birds	2361.6	11966000	-35	30	0.3
Dispersal	Peterson_A	2003	Global_Change_Biology	g	birds	2361.6	11966000	-35	30	0.3
Dispersal	Peterson_A	2003	Global_Change_Biology	g	birds	2361.6	11966000	-35	50	0.3
Dispersal	Peterson_A	2003	Global_Change_Biology	g	birds	2361.6	11966000	-35	50	0.3
Dispersal	Peterson_A	2003	Global_Change_Biology	g	birds	2361.6	11966000	-35	70	0.3
Dispersal	Peterson_A	2003	Global_Change_Biology	g	birds	2361.6	11966000	-25	90	0.3
Dispersal	Peterson_A	2003	Global_Change_Biology	g	birds	2361.6	11966000	-25	90	0.3
Dispersal	Peterson_A	2003	Global_Change_Biology	g	birds	2361.6	11966000	-15	90	0.3
Dispersal	Peterson_A	2003	Global_Change_Biology	g	birds	2361.6	11966000	-15	150	0.3
Dispersal	Peterson_A	2003	Global_Change_Biology	g	birds	2361.6	16600000	-35	10	0.3
Dispersal	Peterson_A	2003	Global_Change_Biology	g	birds	2361.6	16600000	-25	10	0.3
Dispersal	Peterson_A	2003	Global_Change_Biology	g	birds	2361.6	16600000	-25	30	0.3
Dispersal	Peterson_A	2003	Global_Change_Biology	g	birds	2361.6	16600000	-25	30	0.3
Dispersal	Peterson_A	2003	Global_Change_Biology	g	birds	2361.6	16600000	-15	50	0.3
Dispersal	Peterson_A	2003	Global_Change_Biology	g	birds	2361.6	16600000	-15	50	0.3
Dispersal	Peterson_A	2003	Global_Change_Biology	g	birds	2361.6	16600000	-15	70	0.3
Dispersal	Peterson_A	2003	Global_Change_Biology	g	birds	2361.6	16600000	-15	70	0.3
Dispersal	Peterson_A	2003	Global_Change_Biology	g	birds	2361.6	16600000	-15	90	0.3
Dispersal	Peterson_A	2003	Global_Change_Biology	g	birds	2361.6	16600000	-15	90	0.3
Dispersal	Peterson_A	2003	Global_Change_Biology	g	birds	2361.6	16600000	-15	90	0.3
Dispersal	Peterson_A	2003	Global_Change_Biology	g	birds	2361.6	16600000	-15	150	0.3
Dispersal	Peterson_A	2003	Global_Change_Biology	g	birds	2361.6	16600000	-15	150	0.3
Dispersal	Peterson_A	2003	Global_Change_Biology	g	birds	2361.6	16600000	-15	150	0.3
Dispersal	Peterson_A	2003	Global_Change_Biology	g	birds	2361.6	16600000	-15	150	0.3
Dispersal	Peterson_A	2003	Global_Change_Biology	g	birds	2361.6	16600000	-15	400	0.3
Dispersal	Peterson_A	2003	Global_Change_Biology	g	birds	2361.6	16600000	-15	400	0.3
Dispersal	Peterson_A	2003	Global_Change_Biology	g	birds	2361.6	16600000	-5	400	0.3
Dispersal	Peterson_A	2003	Global_Change_Biology	g	birds	2361.6	16600000	-5	400	0.3
Dispersal	Peterson_A	2003	Global_Change_Biology	g	birds	2361.6	16600000	-5	400	0.3
Dispersal	Peterson_A	2003	Global_Change_Biology	g	birds	2361.6	16600000	-5	400	0.3
Dispersal	Peterson_A	2003	Global_Change_Biology	g	birds	2361.6	16600000	-5	400	0.3
Dispersal	Peterson_A	2003	Global_Change_Biology	g	birds	2361.6	16600000	-5	750	0.3
Dispersal	Peterson_A	2003	Global_Change_Biology	g	birds	2361.6	16600000	-5	750	0.3
Dispersal	Peterson_A	2003	Global_Change_Biology	g	birds	2361.6	16600000	-5	750	0.3
Dispersal	Peterson_A	2003	Global_Change_Biology	g	birds	2361.6	16600000	-5	750	0.3
Dispersal	McKenney_DW	2007	Bioscience	h	plants	65.6	24710000	-98.3	-93.3	0.85
Dispersal	McKenney_DW	2007	Bioscience	h	plants	65.6	24710000	-97.9	-64.5	0.85
Dispersal	McKenney_DW	2007	Bioscience	h	plants	65.6	24710000	-96.1	-71.9	0.85
Dispersal	McKenney_DW	2007	Bioscience	h	plants	65.6	24710000	-95.4	-81.8	0.85
Dispersal	McKenney_DW	2007	Bioscience	h	plants	65.6	24710000	-93.6	-70.5	0.85
Dispersal	McKenney_DW	2007	Bioscience	h	plants	65.6	24710000	-92.4	-61.7	0.85
Dispersal	McKenney_DW	2007	Bioscience	h	plants	65.6	24710000	-92.3	-58.9	0.85
Dispersal	McKenney_DW	2007	Bioscience	h	plants	65.6	24710000	-92.2	-62.1	0.85
Dispersal	McKenney_DW	2007	Bioscience	h	plants	65.6	24710000	-91	-60.8	0.85
Dispersal	McKenney_DW	2007	Bioscience	h	plants	65.6	24710000	-87.5	-76.8	0.85
Dispersal	McKenney_DW	2007	Bioscience	h	plants	65.6	24710000	-87.2	-64.3	0.85
Dispersal	McKenney_DW	2007	Bioscience	h	plants	65.6	24710000	-83	-61.2	0.85
Dispersal	McKenney_DW	2007	Bioscience	h	plants	65.6	24710000	-81.1	-45.2	0.85
Dispersal	McKenney_DW	2007	Bioscience	h	plants	65.6	24710000	-80.8	-55.2	0.85
Dispersal	McKenney_DW	2007	Bioscience	h	plants	65.6	24710000	-80.7	-57.3	0.85
Dispersal	McKenney_DW	2007	Bioscience	h	plants	65.6	24710000	-80.7	-50.1	0.85
Dispersal	McKenney_DW	2007	Bioscience	h	plants	65.6	24710000	-80.4	-55.8	0.85
Dispersal	McKenney_DW	2007	Bioscience	h	plants	65.6	24710000	-79.8	-54.7	0.85
Dispersal	McKenney_DW	2007	Bioscience	h	plants	65.6	24710000	-79.3	-51	0.85
Dispersal	McKenney_DW	2007	Bioscience	h	plants	65.6	24710000	-79.2	-57.2	0.85
Dispersal	McKenney_DW	2007	Bioscience	h	plants	65.6	24710000	-77.9	-33.8	0.85
Dispersal	McKenney_DW	2007	Bioscience	h	plants	65.6	24710000	-77.2	-33.9	0.85
Dispersal	McKenney_DW	2007	Bioscience	h	plants	65.6	24710000	-75.7	-1.8	0.85
Dispersal	McKenney_DW	2007	Bioscience	h	plants	65.6	24710000	-74.8	-45.8	0.85
Dispersal	McKenney_DW	2007	Bioscience	h	plants	65.6	24710000	-74.1	-36.2	0.85
Dispersal	McKenney_DW	2007	Bioscience	h	plants	65.6	24710000	-74	-31.7	0.85
Dispersal	McKenney_DW	2007	Bioscience	h	plants	65.6	24710000	-73.5	-9.3	0.85
Dispersal	McKenney_DW	2007	Bioscience	h	plants	65.6	24710000	-73.3	-39.6	0.85
Dispersal	McKenney_DW	2007	Bioscience	h	plants	65.6	24710000	-73	-24.1	0.85
Dispersal	McKenney_DW	2007	Bioscience	h	plants	65.6	24710000	-72.9	-36.1	0.85
Dispersal	McKenney_DW	2007	Bioscience	h	plants	65.6	24710000	-72.7	-36.4	0.85
Dispersal	McKenney_DW	2007	Bioscience	h	plants	65.6	24710000	-71.3	-33.7	0.85
Dispersal	McKenney_DW	2007	Bioscience	h	plants	65.6	24710000	-70.8	-16.6	0.85
Dispersal	McKenney_DW	2007	Bioscience	h	plants	65.6	24710000	-70.5	-17.6	0.85
Dispersal	McKenney_DW	2007	Bioscience	h	plants	65.6	24710000	-70.2	-42.7	0.85
Dispersal	McKenney_DW	2007	Bioscience	h	plants	65.6	24710000	-70.1	-31.4	0.85
Dispersal	McKenney_DW	2007	Bioscience	h	plants	65.6	24710000	-69.8	-27.5	0.85
Dispersal	McKenney_DW	2007	Bioscience	h	plants	65.6	24710000	-69.6	-31.7	0.85
Dispersal	McKenney_DW	2007	Bioscience	h	plants	65.6	24710000	-68.8	-6.5	0.85
Dispersal	McKenney_DW	2007	Bioscience	h	plants	65.6	24710000	-68.3	-29.1	0.85
Dispersal	McKenney_DW	2007	Bioscience	h	plants	65.6	24710000	-67.5	-31.9	0.85
Dispersal	McKenney_DW	2007	Bioscience	h	plants	65.6	24710000	-66.9	3.7	0.85
Dispersal	McKenney_DW	2007	Bioscience	h	plants	65.6	24710000	-66.7	-1.8	0.85
Dispersal	McKenney_DW	2007	Bioscience	h	plants	65.6	24710000	-66.6	-20.1	0.85
Dispersal	McKenney_DW	2007	Bioscience	h	plants	65.6	24710000	-66	-32.2	0.85
Dispersal	McKenney_DW	2007	Bioscience	h	plants	65.6	24710000	-65.2	-31.5	0.85
Dispersal	McKenney_DW	2007	Bioscience	h	plants	65.6	24710000	-65.2	-30.9	0.85
Dispersal	McKenney_DW	2007	Bioscience	h	plants	65.6	24710000	-64.9	-26.5	0.85
Dispersal	McKenney_DW	2007	Bioscience	h	plants	65.6	24710000	-63.9	-38.1	0.85
Dispersal	McKenney_DW	2007	Bioscience	h	plants	65.6	24710000	-63.5	-22.3	0.85
Dispersal	McKenney_DW	2007	Bioscience	h	plants	65.6	24710000	-62.7	-26	0.85
Dispersal	McKenney_DW	2007	Bioscience	h	plants	65.6	24710000	-60.7	-25.4	0.85
Dispersal	McKenney_DW	2007	Bioscience	h	plants	65.6	24710000	-60.6	-8	0.85
Dispersal	McKenney_DW	2007	Bioscience	h	plants	65.6	24710000	-60.4	-0.7	0.85
Dispersal	McKenney_DW	2007	Bioscience	h	plants	65.6	24710000	-60.2	-4.8	0.85
Dispersal	McKenney_DW	2007	Bioscience	h	plants	65.6	24710000	-59.5	-24.7	0.85
Dispersal	McKenney_DW	2007	Bioscience	h	plants	65.6	24710000	-59.2	-23.6	0.85
Dispersal	McKenney_DW	2007	Bioscience	h	plants	65.6	24710000	-59.2	-21.7	0.85
Dispersal	McKenney_DW	2007	Bioscience	h	plants	65.6	24710000	-58.9	-24.6	0.85
Dispersal	McKenney_DW	2007	Bioscience	h	plants	65.6	24710000	-57.6	0.6	0.85
Dispersal	McKenney_DW	2007	Bioscience	h	plants	65.6	24710000	-57.5	3.3	0.85
Dispersal	McKenney_DW	2007	Bioscience	h	plants	65.6	24710000	-57.4	-0.5	0.85
Dispersal	McKenney_DW	2007	Bioscience	h	plants	65.6	24710000	-57.4	-0.3	0.85
Dispersal	McKenney_DW	2007	Bioscience	h	plants	65.6	24710000	-57.3	7.3	0.85
Dispersal	McKenney_DW	2007	Bioscience	h	plants	65.6	24710000	-57.2	0.4	0.85
Dispersal	McKenney_DW	2007	Bioscience	h	plants	65.6	24710000	-57	3.2	0.85
Dispersal	McKenney_DW	2007	Bioscience	h	plants	65.6	24710000	-56.9	19.9	0.85
Dispersal	McKenney_DW	2007	Bioscience	h	plants	65.6	24710000	-56.7	-8.3	0.85
Dispersal	McKenney_DW	2007	Bioscience	h	plants	65.6	24710000	-56.4	3.4	0.85
Dispersal	McKenney_DW	2007	Bioscience	h	plants	65.6	24710000	-55.9	7.8	0.85
Dispersal	McKenney_DW	2007	Bioscience	h	plants	65.6	24710000	-55.5	7.6	0.85
Dispersal	McKenney_DW	2007	Bioscience	h	plants	65.6	24710000	-55.4	4.8	0.85
Dispersal	McKenney_DW	2007	Bioscience	h	plants	65.6	24710000	-54.8	15.8	0.85
Dispersal	McKenney_DW	2007	Bioscience	h	plants	65.6	24710000	-54.5	9.4	0.85
Dispersal	McKenney_DW	2007	Bioscience	h	plants	65.6	24710000	-54.3	2.8	0.85
Dispersal	McKenney_DW	2007	Bioscience	h	plants	65.6	24710000	-54.3	-9.5	0.85
Dispersal	McKenney_DW	2007	Bioscience	h	plants	65.6	24710000	-54.1	8.7	0.85
Dispersal	McKenney_DW	2007	Bioscience	h	plants	65.6	24710000	-53.9	12	0.85
Dispersal	McKenney_DW	2007	Bioscience	h	plants	65.6	24710000	-53.7	4.1	0.85
Dispersal	McKenney_DW	2007	Bioscience	h	plants	65.6	24710000	-53.7	-10.6	0.85
Dispersal	McKenney_DW	2007	Bioscience	h	plants	65.6	24710000	-52.7	5.6	0.85
Dispersal	McKenney_DW	2007	Bioscience	h	plants	65.6	24710000	-52.7	3.6	0.85
Dispersal	McKenney_DW	2007	Bioscience	h	plants	65.6	24710000	-52.7	11.2	0.85
Dispersal	McKenney_DW	2007	Bioscience	h	plants	65.6	24710000	-52.6	7.4	0.85
Dispersal	McKenney_DW	2007	Bioscience	h	plants	65.6	24710000	-51.2	30.2	0.85
Dispersal	McKenney_DW	2007	Bioscience	h	plants	65.6	24710000	-50.2	-13.1	0.85
Dispersal	McKenney_DW	2007	Bioscience	h	plants	65.6	24710000	-50.1	10.5	0.85
Dispersal	McKenney_DW	2007	Bioscience	h	plants	65.6	24710000	-49.6	8.2	0.85
Dispersal	McKenney_DW	2007	Bioscience	h	plants	65.6	24710000	-49.3	14.4	0.85
Dispersal	McKenney_DW	2007	Bioscience	h	plants	65.6	24710000	-49.2	20	0.85
Dispersal	McKenney_DW	2007	Bioscience	h	plants	65.6	24710000	-48.8	12.7	0.85
Dispersal	McKenney_DW	2007	Bioscience	h	plants	65.6	24710000	-48.3	9.9	0.85
Dispersal	McKenney_DW	2007	Bioscience	h	plants	65.6	24710000	-48.1	16	0.85
Dispersal	McKenney_DW	2007	Bioscience	h	plants	65.6	24710000	-46.1	18.9	0.85
Dispersal	McKenney_DW	2007	Bioscience	h	plants	65.6	24710000	-45.1	27.2	0.85
Dispersal	McKenney_DW	2007	Bioscience	h	plants	65.6	24710000	-44	16.3	0.85
Dispersal	McKenney_DW	2007	Bioscience	h	plants	65.6	24710000	-43.8	8.1	0.85
Dispersal	McKenney_DW	2007	Bioscience	h	plants	65.6	24710000	-42.7	19	0.85
Dispersal	McKenney_DW	2007	Bioscience	h	plants	65.6	24710000	-42.3	19.6	0.85
Dispersal	McKenney_DW	2007	Bioscience	h	plants	65.6	24710000	-42.2	11.5	0.85
Dispersal	McKenney_DW	2007	Bioscience	h	plants	65.6	24710000	-41.6	14.7	0.85
Dispersal	McKenney_DW	2007	Bioscience	h	plants	65.6	24710000	-41.5	29.1	0.85
Dispersal	McKenney_DW	2007	Bioscience	h	plants	65.6	24710000	-40.6	9.5	0.85
Dispersal	McKenney_DW	2007	Bioscience	h	plants	65.6	24710000	-40.4	10.7	0.85
Dispersal	McKenney_DW	2007	Bioscience	h	plants	65.6	24710000	-39.9	24.1	0.85
Dispersal	McKenney_DW	2007	Bioscience	h	plants	65.6	24710000	-39.7	13.7	0.85
Dispersal	McKenney_DW	2007	Bioscience	h	plants	65.6	24710000	-37.9	12.5	0.85
Dispersal	McKenney_DW	2007	Bioscience	h	plants	65.6	24710000	-36.3	17.8	0.85
Dispersal	McKenney_DW	2007	Bioscience	h	plants	65.6	24710000	-36.1	-8.4	0.85
Dispersal	McKenney_DW	2007	Bioscience	h	plants	65.6	24710000	-36	8.2	0.85
Dispersal	McKenney_DW	2007	Bioscience	h	plants	65.6	24710000	-35.7	20	0.85
Dispersal	McKenney_DW	2007	Bioscience	h	plants	65.6	24710000	-35.2	12.4	0.85
Dispersal	McKenney_DW	2007	Bioscience	h	plants	65.6	24710000	-33.9	19	0.85
Dispersal	McKenney_DW	2007	Bioscience	h	plants	65.6	24710000	-33.5	9	0.85
Dispersal	McKenney_DW	2007	Bioscience	h	plants	65.6	24710000	-32.8	5	0.85
Dispersal	McKenney_DW	2007	Bioscience	h	plants	65.6	24710000	-32.3	8.8	0.85
Dispersal	McKenney_DW	2007	Bioscience	h	plants	65.6	24710000	-32.2	-6	0.85
Dispersal	McKenney_DW	2007	Bioscience	h	plants	65.6	24710000	-31.5	12.4	0.85
Dispersal	McKenney_DW	2007	Bioscience	h	plants	65.6	24710000	-29.2	12.5	0.85
Dispersal	McKenney_DW	2007	Bioscience	h	plants	65.6	24710000	-29	-5.5	0.85
Dispersal	McKenney_DW	2007	Bioscience	h	plants	65.6	24710000	-28.7	2.5	0.85
Dispersal	McKenney_DW	2007	Bioscience	h	plants	65.6	24710000	-28	-3.5	0.85
Dispersal	McKenney_DW	2007	Bioscience	h	plants	65.6	24710000	-28	-5.8	0.85
Dispersal	McKenney_DW	2007	Bioscience	h	plants	65.6	24710000	-27.8	-6.8	0.85
Dispersal	McKenney_DW	2007	Bioscience	h	plants	65.6	24710000	-26.5	16.2	0.85
Dispersal	McKenney_DW	2007	Bioscience	h	plants	65.6	24710000	-24.7	-2.7	0.85
Dispersal	McKenney_DW	2007	Bioscience	h	plants	65.6	24710000	-24.5	-10.6	0.85
Dispersal	McKenney_DW	2007	Bioscience	h	plants	65.6	24710000	-20.8	43.7	0.85
Dispersal	McKenney_DW	2007	Bioscience	h	plants	65.6	24710000	-18.5	30.8	0.85
Dispersal	McKenney_DW	2007	Bioscience	h	plants	65.6	24710000	-13.4	32.9	0.85
Dispersal	Marini_MA	2009	Conservation_Biology	i	birds	9446.3	2045064	-51	-44.6667	0.32
Dispersal	Marini_MA	2009	Conservation_Biology	i	birds	9446.3	2045064	-48.3333	-43.3333	0.32
Dispersal	Marini_MA	2009	Conservation_Biology	i	birds	9446.3	2045064	-17.6667	-3.66667	0.32
Dispersal	Marini_MA	2009	Conservation_Biology	i	birds	9446.3	2045064	-16	-12.6667	0.32
Dispersal	Marini_MA	2009	Conservation_Biology	i	birds	9446.3	2045064	-53.6667	-51.6667	0.32
Dispersal	Marini_MA	2009	Conservation_Biology	i	birds	9446.3	2045064	-25	-19.3333	0.32
Dispersal	Marini_MA	2009	Conservation_Biology	i	birds	9446.3	2045064	-26.6667	-13.6667	0.32
Dispersal	Marini_MA	2009	Conservation_Biology	i	birds	9446.3	2045064	-31	-20.6667	0.32
Dispersal	Marini_MA	2009	Conservation_Biology	i	birds	9446.3	2045064	-14.6667	-7	0.32
Dispersal	Marini_MA	2009	Conservation_Biology	i	birds	9446.3	2045064	-51.6667	-47.3333	0.32
Dispersal	Marini_MA	2009	Conservation_Biology	i	birds	9446.3	2045064	-11	-6.33333	0.32
Dispersal	Marini_MA	2009	Conservation_Biology	i	birds	9446.3	2045064	-24.6667	-19.6667	0.32
Dispersal	Marini_MA	2009	Conservation_Biology	i	birds	9446.3	2045064	-23	-21	0.32
Dispersal	Marini_MA	2009	Conservation_Biology	i	birds	9446.3	2045064	-11.3333	3	0.32
Dispersal	Marini_MA	2009	Conservation_Biology	i	birds	9446.3	2045064	-23.6667	-20.6667	0.32
Dispersal	Marini_MA	2009	Conservation_Biology	i	birds	9446.3	2045064	-22.3333	-19	0.32
Dispersal	Marini_MA	2009	Conservation_Biology	i	birds	9446.3	2045064	-19.3333	-14.6667	0.32
Dispersal	Marini_MA	2009	Conservation_Biology	i	birds	9446.3	2045064	-16	-12.6667	0.32
Dispersal	Marini_MA	2009	Conservation_Biology	i	birds	9446.3	2045064	-22	-20	0.32
Dispersal	Marini_MA	2009	Conservation_Biology	i	birds	9446.3	2045064	-59.3333	-47	0.32
Dispersal	Marini_MA	2009	Conservation_Biology	i	birds	9446.3	2045064	-29.6667	-21	0.32
Dispersal	Marini_MA	2009	Conservation_Biology	i	birds	9446.3	2045064	-45.6667	-38.3333	0.32
Dispersal	Marini_MA	2009	Conservation_Biology	i	birds	9446.3	2045064	-28.6667	-26.3333	0.32
Dispersal	Marini_MA	2009	Conservation_Biology	i	birds	9446.3	2045064	-33.6667	-32.3333	0.32
Dispersal	Marini_MA	2009	Conservation_Biology	i	birds	9446.3	2045064	-52.6667	-52	0.32
Dispersal	Marini_MA	2009	Conservation_Biology	i	birds	9446.3	2045064	-34	-29.3333	0.32
Dispersal	Marini_MA	2009	Conservation_Biology	i	birds	9446.3	2045064	-56.6667	-49.5556	0.32
Dispersal	Alarcón_D	2015	PLOS_One	j	plants	0.562606	772701	47.919	34.1044	0.32
Dispersal	Alarcón_D	2015	PLOS_One	j	plants	0.562606	772701	37.338	25.0246	0.32
Dispersal	Alarcón_D	2015	PLOS_One	j	plants	0.562606	772701	-3.28321	-5.81886	0.32
Dispersal	Alarcón_D	2015	PLOS_One	j	plants	0.562606	772701	35.1308	32.0093	0.32
Dispersal	Alarcón_D	2015	PLOS_One	j	plants	0.562606	772701	40.697	32.1317	0.32
Dispersal	Alarcón_D	2015	PLOS_One	j	plants	0.562606	772701	19.1439	8.40459	0.32
Dispersal	Alarcón_D	2015	PLOS_One	j	plants	0.562606	772701	-35.5338	-44.0114	0.32
Dispersal	Alarcón_D	2015	PLOS_One	j	plants	0.562606	772701	42.9154	34.3733	0.32
Dispersal	Alarcón_D	2015	PLOS_One	j	plants	0.562606	772701	73.1585	45.6978	0.32
Dispersal	Alarcón_D	2015	PLOS_One	j	plants	0.562606	772701	60.9506	47.3432	0.32
Dispersal	Alarcón_D	2015	PLOS_One	j	plants	0.562606	772701	335.337	218.624	0.32
Dispersal	Alarcón_D	2015	PLOS_One	j	plants	0.562606	772701	17.0587	3.00889	0.32
Dispersal	Alarcón_D	2015	PLOS_One	j	plants	0.562606	772701	9.5355	0.0260451	0.32
Dispersal	Alarcón_D	2015	PLOS_One	j	plants	0.562606	772701	40.7804	29.4837	0.32
Dispersal	Alarcón_D	2015	PLOS_One	j	plants	0.562606	772701	195.925	149.177	0.32
Dispersal	Alarcón_D	2015	PLOS_One	j	plants	0.562606	772701	77.8382	24.3302	0.32
Dispersal	Alarcón_D	2015	PLOS_One	j	plants	0.562606	772701	37.614	26.2423	0.32
Dispersal	Alarcón_D	2015	PLOS_One	j	plants	0.562606	772701	78.7246	44.952	0.32
Dispersal	Alarcón_D	2015	PLOS_One	j	plants	0.562606	772701	36.3919	31.9848	0.32
Dispersal	Alarcón_D	2015	PLOS_One	j	plants	0.562606	772701	47.1665	18.3859	0.32
Dispersal	Alarcón_D	2015	PLOS_One	j	plants	0.562606	772701	21.8305	18.1412	0.32
Dispersal	Alarcón_D	2015	PLOS_One	j	plants	0.562606	772701	83.4399	49.9029	0.32
Dispersal	Alarcón_D	2015	PLOS_One	j	plants	0.562606	772701	49.8837	42.5113	0.32
Dispersal	Alarcón_D	2015	PLOS_One	j	plants	0.562606	772701	0.242778	-22.0308	0.32
Dispersal	Alarcón_D	2015	PLOS_One	j	plants	0.562606	772701	-49.8536	-56.0371	0.32
Dispersal	Alarcón_D	2015	PLOS_One	j	plants	0.562606	772701	22.2531	16.2163	0.32
Dispersal	Alarcón_D	2015	PLOS_One	j	plants	0.562606	772701	33.3996	18.3475	0.32
Dispersal	Alarcón_D	2015	PLOS_One	j	plants	0.562606	772701	73.5883	56.8203	0.32
Dispersal	Alarcón_D	2015	PLOS_One	j	plants	0.562606	772701	0.0414296	-8.5521	0.32
Dispersal	Alarcón_D	2015	PLOS_One	j	plants	0.562606	772701	52.5374	48.1492	0.32
Dispersal	Alarcón_D	2015	PLOS_One	j	plants	0.562606	772701	14.9861	12.3681	0.32
Dispersal	Alarcón_D	2015	PLOS_One	j	plants	0.562606	772701	73.7308	47.8211	0.32
Dispersal	Alarcón_D	2015	PLOS_One	j	plants	0.562606	772701	-23.9778	-31.4099	0.32
Dispersal	Alarcón_D	2015	PLOS_One	j	plants	0.562606	772701	17.4736	8.55562	0.32
Dispersal	Alarcón_D	2015	PLOS_One	j	plants	0.562606	772701	344.312	261.45	0.32
Dispersal	Alarcón_D	2015	PLOS_One	j	plants	0.562606	772701	70.2805	47.7492	0.32
Dispersal	Alarcón_D	2015	PLOS_One	j	plants	0.562606	772701	82.7562	61.6254	0.32
Dispersal	Alarcón_D	2015	PLOS_One	j	plants	0.562606	772701	53.5059	44.6074	0.32
Dispersal	Alarcón_D	2015	PLOS_One	j	plants	0.562606	772701	69.8473	23.4304	0.32
Dispersal	Alarcón_D	2015	PLOS_One	j	plants	0.562606	772701	5.9587	-5.4257	0.32
Dispersal	Alarcón_D	2015	PLOS_One	j	plants	0.562606	772701	-26.0338	-34.4343	0.32
Dispersal	Alarcón_D	2015	PLOS_One	j	plants	0.562606	772701	-3.16138	-10.3667	0.32
Dispersal	Alarcón_D	2015	PLOS_One	j	plants	0.562606	772701	19.7338	15.3741	0.32
Dispersal	Alarcón_D	2015	PLOS_One	j	plants	0.562606	772701	-27.2598	-54.6056	0.32
Dispersal	Alarcón_D	2015	PLOS_One	j	plants	0.562606	772701	57.6042	34.526	0.32
Dispersal	Alarcón_D	2015	PLOS_One	j	plants	0.562606	772701	92.7522	74.6154	0.32
Dispersal	Alarcón_D	2015	PLOS_One	j	plants	0.562606	772701	-11.9014	-29.87	0.32
Dispersal	Alarcón_D	2015	PLOS_One	j	plants	0.562606	772701	32.8869	27.7846	0.32
Dispersal	Alarcón_D	2015	PLOS_One	j	plants	0.562606	772701	44.8071	35.2346	0.32
Dispersal	Alarcón_D	2015	PLOS_One	j	plants	0.562606	772701	-47.4833	-48.4303	0.32
Dispersal	Alarcón_D	2015	PLOS_One	j	plants	0.562606	772701	66.5109	46.4129	0.32
Dispersal	Alarcón_D	2015	PLOS_One	j	plants	0.562606	772701	84.2121	74.4351	0.32
Dispersal	Alarcón_D	2015	PLOS_One	j	plants	0.562606	772701	153.497	108.485	0.32
Dispersal	Alarcón_D	2015	PLOS_One	j	plants	0.562606	772701	-24.2948	-33.4556	0.32
Dispersal	Alarcón_D	2015	PLOS_One	j	plants	0.562606	772701	38.0082	29.0218	0.32
Dispersal	Alarcón_D	2015	PLOS_One	j	plants	0.562606	772701	38.0267	28.4924	0.32
Dispersal	Alarcón_D	2015	PLOS_One	j	plants	0.562606	772701	34.5197	9.26404	0.32
Dispersal	Alarcón_D	2015	PLOS_One	j	plants	0.562606	772701	32.0881	18.7045	0.32
Dispersal	Alarcón_D	2015	PLOS_One	j	plants	0.562606	772701	192.01	97.9988	0.32
Dispersal	Alarcón_D	2015	PLOS_One	j	plants	0.562606	772701	86.8105	68.1399	0.32
Dispersal	Alarcón_D	2015	PLOS_One	j	plants	0.562606	772701	80.1612	53.4468	0.32
Dispersal	Alarcón_D	2015	PLOS_One	j	plants	0.562606	772701	54.1442	40.4258	0.32
Dispersal	Alarcón_D	2015	PLOS_One	j	plants	0.562606	772701	39.1016	16.079	0.32
Dispersal	Alarcón_D	2015	PLOS_One	j	plants	0.562606	772701	64.1367	49.5147	0.32
Dispersal	Alarcón_D	2015	PLOS_One	j	plants	0.562606	772701	53.0594	32.4892	0.32
Dispersal	Alarcón_D	2015	PLOS_One	j	plants	0.562606	772701	43.4079	32.638	0.32
Dispersal	Alarcón_D	2015	PLOS_One	j	plants	0.562606	772701	40.258	34.8432	0.32
Dispersal	Alarcón_D	2015	PLOS_One	j	plants	0.562606	772701	238.889	12.1331	0.32
Dispersal	Alarcón_D	2015	PLOS_One	j	plants	0.562606	772701	-42.7229	-80.3974	0.32
Dispersal	Alarcón_D	2015	PLOS_One	j	plants	0.562606	772701	44.3794	33.4633	0.32
Dispersal	Alarcón_D	2015	PLOS_One	j	plants	0.562606	772701	18.3498	8.92953	0.32
Dispersal	Alarcón_D	2015	PLOS_One	j	plants	0.562606	772701	-3.19514	-8.43913	0.32
Dispersal	Alarcón_D	2015	PLOS_One	j	plants	0.562606	772701	18.5507	12.0635	0.32
Dispersal	Alarcón_D	2015	PLOS_One	j	plants	0.562606	772701	10.9877	7.31563	0.32
Dispersal	Alarcón_D	2015	PLOS_One	j	plants	0.562606	772701	9.53163	4.94697	0.32
Dispersal	Alarcón_D	2015	PLOS_One	j	plants	0.562606	772701	51.8695	15.0349	0.32
Dispersal	Alarcón_D	2015	PLOS_One	j	plants	0.562606	772701	19.3365	15.208	0.32
Dispersal	Alarcón_D	2015	PLOS_One	j	plants	0.562606	772701	139.902	79.2179	0.32
Dispersal	Alarcón_D	2015	PLOS_One	j	plants	0.562606	772701	39.3919	31.7827	0.32
Dispersal	Alarcón_D	2015	PLOS_One	j	plants	0.562606	772701	74.9496	56.7306	0.32
Dispersal	Alarcón_D	2015	PLOS_One	j	plants	0.562606	772701	9.74507	-12.6712	0.32
Dispersal	Alarcón_D	2015	PLOS_One	j	plants	0.562606	772701	69.5954	50.1811	0.32
Dispersal	Alarcón_D	2015	PLOS_One	j	plants	0.562606	772701	24.776	11.2711	0.32
Dispersal	Alarcón_D	2015	PLOS_One	j	plants	0.562606	772701	38.1801	19.6412	0.32
Dispersal	Alarcón_D	2015	PLOS_One	j	plants	0.562606	772701	-3.73393	-41.6419	0.32
Dispersal	Alarcón_D	2015	PLOS_One	j	plants	0.562606	772701	-27.5835	-31.5926	0.32
Dispersal	Alarcón_D	2015	PLOS_One	j	plants	0.562606	772701	-2.9998	-6.09895	0.32
Dispersal	Alarcón_D	2015	PLOS_One	j	plants	0.562606	772701	-9.17824	-9.61874	0.32
Dispersal	Alarcón_D	2015	PLOS_One	j	plants	0.562606	772701	-17.2907	-19.3369	0.32
Dispersal	Alarcón_D	2015	PLOS_One	j	plants	0.562606	772701	-28.7356	-34.4466	0.32
Dispersal	Alarcón_D	2015	PLOS_One	j	plants	0.562606	772701	-2.45618	-3.01821	0.32
Dispersal	Alarcón_D	2015	PLOS_One	j	plants	0.562606	772701	-5.65577	-7.57085	0.32
Dispersal	Alarcón_D	2015	PLOS_One	j	plants	0.562606	772701	-15.9607	-16.6846	0.32
Dispersal	Alarcón_D	2015	PLOS_One	j	plants	0.562606	772701	18.0873	12.1119	0.32
Dispersal	Alarcón_D	2015	PLOS_One	j	plants	0.562606	772701	42.2896	30.4309	0.32
Dispersal	Alarcón_D	2015	PLOS_One	j	plants	0.562606	772701	2.39788	-2.60567	0.32
Dispersal	Alarcón_D	2015	PLOS_One	j	plants	0.562606	772701	64.4014	34.3651	0.32
Dispersal	Alarcón_D	2015	PLOS_One	j	plants	0.562606	772701	4.85422	0.168294	0.32
Dispersal	Alarcón_D	2015	PLOS_One	j	plants	0.562606	772701	215.308	104.296	0.32
Dispersal	Alarcón_D	2015	PLOS_One	j	plants	0.562606	772701	28.9928	19.8677	0.32
Dispersal	Alarcón_D	2015	PLOS_One	j	plants	0.562606	772701	-1.89572	-4.14953	0.32
Dispersal	Alarcón_D	2015	PLOS_One	j	plants	0.562606	772701	74.4804	13.3205	0.32
Dispersal	Alarcón_D	2015	PLOS_One	j	plants	0.562606	772701	85.5938	67.2797	0.32
Dispersal	Alarcón_D	2015	PLOS_One	j	plants	0.562606	772701	-44.0793	-46.6343	0.32
Dispersal	Alarcón_D	2015	PLOS_One	j	plants	0.562606	772701	74.9026	45.6419	0.32
Dispersal	Alarcón_D	2015	PLOS_One	j	plants	0.562606	772701	50.1972	29.2926	0.32
Dispersal	Alarcón_D	2015	PLOS_One	j	plants	0.562606	772701	9.34318	7.15114	0.32
Dispersal	Alarcón_D	2015	PLOS_One	j	plants	0.562606	772701	65.274	48.432	0.32
Dispersal	Alarcón_D	2015	PLOS_One	j	plants	0.562606	772701	129.192	64.7362	0.32
Dispersal	Alarcón_D	2015	PLOS_One	j	plants	0.562606	772701	228.263	95.7152	0.32
Dispersal	Alarcón_D	2015	PLOS_One	j	plants	0.562606	772701	12.9205	5.678	0.32
Dispersal	Alarcón_D	2015	PLOS_One	j	plants	0.562606	772701	79.4641	49.7257	0.32
Dispersal	Alarcón_D	2015	PLOS_One	j	plants	0.562606	772701	17.4226	14.5479	0.32
Dispersal	Alarcón_D	2015	PLOS_One	j	plants	0.562606	772701	51.7631	34.5961	0.32
Dispersal	Alarcón_D	2015	PLOS_One	j	plants	0.562606	772701	-5.49328	-7.18257	0.32
Dispersal	Alarcón_D	2015	PLOS_One	j	plants	0.562606	772701	130.158	82.5643	0.32
Dispersal	Alarcón_D	2015	PLOS_One	j	plants	0.562606	772701	149.382	-12.6104	0.32
Dispersal	Alarcón_D	2015	PLOS_One	j	plants	0.562606	772701	-13.755	-14.9456	0.32
Dispersal	Martinez-Freiria_F	2013	Naturwissenschaften	k	reptiles	1	61284	-56.4283	-54.435	1.35
Dispersal	Martinez-Freiria_F	2013	Naturwissenschaften	k	reptiles	1	61284	-32.7527	19.8295	1.35
Dispersal	Martinez-Freiria_F	2013	Naturwissenschaften	k	reptiles	1	61284	-27.6787	-3.86467	1.35
Dispersal	Martinez-Freiria_F	2013	Naturwissenschaften	k	reptiles	1	61284	-8.15233	22.2103	1.35
Dispersal	Martinez-Freiria_F	2013	Naturwissenschaften	k	reptiles	1	61284	-21.5828	336.535	1.35
Dispersal	Martinez-Freiria_F	2013	Naturwissenschaften	k	reptiles	1	61284	-23.0415	61.9045	1.35
Dispersal	Martinez-Freiria_F	2013	Naturwissenschaften	k	reptiles	1	61284	-64.0783	-63.7453	1.35
Dispersal	Martinez-Freiria_F	2013	Naturwissenschaften	k	reptiles	1	61284	-44.4725	-42.3202	1.35
Dispersal	Martinez-Freiria_F	2013	Naturwissenschaften	k	reptiles	1	61284	-27.9247	32.9407	1.35
Dispersal	Martinez-Freiria_F	2013	Naturwissenschaften	k	reptiles	1	61284	-44.6317	33.134	1.35
Dispersal	Martinez-Freiria_F	2013	Naturwissenschaften	k	reptiles	1	61284	-35.6857	10.4185	1.35
Dispersal	Martinez-Freiria_F	2013	Naturwissenschaften	k	reptiles	1	61284	-71.4878	-69.8525	1.35
Dispersal	Martinez-Freiria_F	2013	Naturwissenschaften	k	reptiles	1	61284	-54.1778	-49.3477	1.35
Dispersal	Martinez-Freiria_F	2013	Naturwissenschaften	k	reptiles	1	61284	-93.7288	-88.0113	1.35
Dispersal	Martinez-Freiria_F	2013	Naturwissenschaften	k	reptiles	1	61284	-18.2802	-4.26017	1.35
Dispersal	Martinez-Freiria_F	2013	Naturwissenschaften	k	reptiles	1	61284	-55.2157	-54.5638	1.35
Dispersal	Martinez-Freiria_F	2013	Naturwissenschaften	k	reptiles	1	61284	-76.363	-59.7215	1.35
Dispersal	Martinez-Freiria_F	2013	Naturwissenschaften	k	reptiles	1	61284	-37.399	-32.3835	1.35
Dispersal	Martinez-Freiria_F	2013	Naturwissenschaften	k	reptiles	1	61284	-58.3163	-48.8858	1.35
Dispersal	Martinez-Freiria_F	2013	Naturwissenschaften	k	reptiles	1	61284	-29.4322	-27.1762	1.35
Dispersal	Martinez-Freiria_F	2013	Naturwissenschaften	k	reptiles	1	61284	-27.0955	-22.8698	1.35
Dispersal	Leroy B	2014	Diversity_Distributions	l	arthropods	73.9	15030408	-0.237528	0.337037	0.8
Dispersal	Leroy B	2014	Diversity_Distributions	l	arthropods	73.9	15030408	-0.342907	0.155215	0.8
Dispersal	Leroy B	2014	Diversity_Distributions	l	arthropods	73.9	15030408	-0.389034	0.104141	0.8
Dispersal	Leroy B	2014	Diversity_Distributions	l	arthropods	73.9	15030408	-0.30611	-0.0327932	0.8
Dispersal	Leroy B	2014	Diversity_Distributions	l	arthropods	73.9	15030408	-0.208566	0.419058	0.8
Dispersal	Leroy B	2014	Diversity_Distributions	l	arthropods	73.9	15030408	-0.743314	-0.54077	0.8
Dispersal	Leroy B	2014	Diversity_Distributions	l	arthropods	73.9	15030408	-0.31528	-0.203695	0.8
Dispersal	Leroy B	2014	Diversity_Distributions	l	arthropods	73.9	15030408	-0.476873	-0.194324	0.8
Dispersal	Leroy B	2014	Diversity_Distributions	l	arthropods	73.9	15030408	-0.224468	0.254313	0.8
Dispersal	Leroy B	2014	Diversity_Distributions	l	arthropods	73.9	15030408	-0.323447	-0.00626735	0.8
Dispersal	D'Amen M	2011	Biological_Conservation	m	amphibians	100	301338	-36.69	38.61	0.76
Dispersal	D'Amen M	2011	Biological_Conservation	m	amphibians	100	301338	-68.04	-26.9	0.76
Dispersal	D'Amen M	2011	Biological_Conservation	m	amphibians	100	301338	-2.87	76.64	0.76
Dispersal	D'Amen M	2011	Biological_Conservation	m	amphibians	100	301338	-59.755	4.875	0.76
Dispersal	D'Amen M	2011	Biological_Conservation	m	amphibians	100	301338	-5.135	113.605	0.76
Dispersal	D'Amen M	2011	Biological_Conservation	m	amphibians	100	301338	-10.91	324.545	0.76
Dispersal	D'Amen M	2011	Biological_Conservation	m	amphibians	100	301338	-12.16	50.98	0.76
Dispersal	D'Amen M	2011	Biological_Conservation	m	amphibians	100	301338	-53.455	-25.34	0.76
Dispersal	D'Amen M	2011	Biological_Conservation	m	amphibians	100	301338	-46.435	-3.13	0.76
Dispersal	D'Amen M	2011	Biological_Conservation	m	amphibians	100	301338	-96.095	-49.22	0.76
Dispersal	D'Amen M	2011	Biological_Conservation	m	amphibians	100	301338	-8.075	230.485	0.76
Dispersal	D'Amen M	2011	Biological_Conservation	m	amphibians	100	301338	1e-06	164.795	0.76
Dispersal	D'Amen M	2011	Biological_Conservation	m	amphibians	100	301338	-51.835	-1.375	0.76
Dispersal	D'Amen M	2011	Biological_Conservation	m	amphibians	100	301338	-53.89	-25.615	0.76
Dispersal	D'Amen M	2011	Biological_Conservation	m	amphibians	100	301338	-44.8	2.6	0.76
Dispersal	D'Amen M	2011	Biological_Conservation	m	amphibians	100	301338	-55.53	-32.125	0.76
Dispersal	D'Amen M	2011	Biological_Conservation	m	amphibians	100	301338	-47.055	-27.16	0.76
Dispersal	D'Amen M	2011	Biological_Conservation	m	amphibians	100	301338	-79.375	-63.75	0.76
Dispersal	D'Amen M	2011	Biological_Conservation	m	amphibians	100	301338	-58.66	-35.625	0.76
Dispersal	D'Amen M	2011	Biological_Conservation	m	amphibians	100	301338	-54.335	27.065	0.76
Dispersal	D'Amen M	2011	Biological_Conservation	m	amphibians	100	301338	-84.615	-45.19	0.76
Dispersal	D'Amen M	2011	Biological_Conservation	m	amphibians	100	301338	-74.53	-53.03	0.76
Dispersal	Conlisk, E; Lawson, D; Syphard, AD; Franklin, J; Flint, L; Flint, A; Regan, HM	2012	Plos One	n	plants	0.1	21639	-93.4	-89.28	1.1
Dispersal	Gibson, L; McNeill, A; de Tores, P; Wayne, A; Yates, C	2010	Biological Conservation	o	mammals	2.5	50868	-46.4	-32.2	1.3
Dispersal	Homburg, Katharina; Brandt, Patric; Drees, Claudia; Assmann, Thorsten	2014	Journal of Insect Conservation	p	arthropods	1	6279369	-84.5	-82	0.87
Dispersal	Hu, Junhua; Liu, Yang	2014	Plos One	q	birds	4.5	130000	25	19	0.76
Dispersal	Lei, Juncheng; Xu, Haigen; Cui, Peng; Guang, Qingwei; Ding, Hui	2014	Polish Journal of Ecology	r	birds	0.562606	230627	-0.779231	-0.549615	0.7
Dispersal	Luo, Zhenhua; Zhou, Surong; Yu, Wendi; Yu, Huiliang; Yang, Jingyuan; Tian, Yanhong; Zhao, Mian; Wu, Hua	2015	AMERICAN JOURNAL OF PRIMATOLOGY	s	mammals	1	5263	-59.9667	-54.3667	0.47
Dispersal	Olson, Lucretia E.; Sauder, Joel D.; Albrecht, Nathan M.; Vinkey, Ray S.; Cushman, Samuel A.; Schwartz, Michael K.	2014	BIOLOGICAL CONSERVATION	t	mammals	0.0001	140818	-47	24.5	0.4
Dispersal	Sahlean, Tiberiu C.; Gherghel, Iulian; Papes, Monica; Strugariu, Alexandru; Zamfirescu, Stefan R.	2014	Plos One	u	reptiles	4.5	4398750	9.82167	2.56983	0.68
